# Supplementary material for: Genome-Wide Identification and Characterization of Short-Chain Dehydrogenase/Reductase (SDR) Gene Family in Medicago truncatula
Source: Int J Mol Sci. 2021 Aug 31;22(17):9498. doi: 10.3390/ijms22179498 (PMC8430790; doi:10.3390/ijms22179498)
Supplement: Supplementary file 1 [file ijms-22-09498-s001.zip › Table S1.xlsx]

## Sheet: Sheet1
Table S1. The characteristics of MtSDR protein sequence.
Name	Locus ID	PI	MW(KDa)	A.A.	CDS
SDR1E1	Medtr2g032100.1	9.35	45.4803	413	1242
SDR1E2	Medtr4g134490.1	7.7	42.1162	375	1128
SDR1E3	Medtr5g009160.1	6.08	38.1823	350	1053
SDR1E4	Medtr5g009170.1	8.87	42.8327	393	1182
SDR1E5	Medtr8g089180.1	9.2	45.9769	416	1251
SDR1E6	Medtr8g096880.1	8.14	38.7714	351	1056
SDR1E7	Medtr8g099535.1	7.07	38.0003	348	1047
SDR2E1	Medtr0034s0060.1	7.83	89.9246	799	2400
SDR2E2	Medtr1g009600.1	6.65	74.8394	656	1971
SDR2E3	Medtr2g073240.1	6.32	76.7716	683	2052
SDR3E1	Medtr5g021760.1	6.54	41.3606	370	1113
SDR3E2	Medtr5g021770.1	6.4	41.4137	370	1113
SDR4E1	Medtr7g108490.1	6.76	35.3465	321	966
SDR6E1	Medtr1g067530.1	8.72	51.5382	461	1386
SDR6E2	Medtr1g088480.1	8.26	48.319	431	1296
SDR6E3	Medtr2g096660.1	6.73	39.6054	352	1059
SDR6E4	Medtr4g063600.1	6.41	38.5611	346	1041
SDR6E5	Medtr4g120030.1	8.34	47.4761	424	1275
SDR7C1	Medtr1g068970.1	8.79	35.3199	324	975
SDR7C2	Medtr1g100305.1	9.47	34.3693	316	951
SDR7C3	Medtr1g100315.1	8.88	34.1459	316	951
SDR7C4	Medtr1g100335.1	9.15	34.3027	316	951
SDR7C5	Medtr1g100395.1	8.89	34.2423	316	951
SDR7C6	Medtr3g009190.1	9.07	42.9898	388	1167
SDR7C7	Medtr3g009200.1	9.58	22.7386	197	594
SDR7C8	Medtr3g077410.1	9.54	36.343	333	1002
SDR7C9	Medtr3g091070.1	8.79	35.9394	325	978
SDR7C10	Medtr4g105310.1	9.6	38.3414	350	1053
SDR7C11	Medtr6g053550.1	6.26	35.07	325	978
SDR7C12	Medtr6g053600.1	7.1	32.0787	296	891
SDR7C13	Medtr6g453040.1	9	38.4793	348	1047
SDR7C14	Medtr7g099850.1	9.6	35.6725	325	978
SDR7C15	Medtr8g098415.1	8.85	34.5846	316	951
SDR7C16	Medtr8g099995.1	8.46	36.7222	338	1017
SDR12C1	Medtr3g086190.1	9.28	36.3428	325	978
SDR12C2	Medtr3g086210.1	9.56	35.9132	321	966
SDR12C3	Medtr8g089575.1	9.27	35.6617	314	945
SDR17C1	Medtr8g442750.1	9.01	32.1979	302	909
SDR22E1	Medtr1g069455.1	9.36	43.8528	397	1194
SDR25C1	Medtr4g132850.1	9.15	26.5999	253	762
SDR31E1	Medtr3g105440.1	8.21	62.0658	563	1692
SDR31E2	Medtr4g068110.1	8.58	64.7341	578	1737
SDR34C1	Medtr7g080410.1	9.1	35.0198	319	960
SDR35C1	Medtr2g022600.1	9.17	40.7145	371	1116
SDR35C2	Medtr3g098750.1	9.6	50.2434	460	1383
SDR40C1	Medtr6g041980.1	9.03	37.7589	346	1041
SDR42E1	Medtr1g026540.1	9.05	54.2686	480	1443
SDR50E1	Medtr0354s0040.1	9.75	46.8407	422	1269
SDR50E2	Medtr3g084090.1	9.56	49.6398	448	1347
SDR50E3	Medtr4g024600.1	9.96	48.7618	441	1326
SDR50E4	Medtr4g102270.1	9.93	48.1213	437	1314
SDR50E5	Medtr4g129820.1	9.71	47.6655	435	1308
SDR50E6	Medtr5g011940.1	9.9	47.7178	431	1296
SDR52E1	Medtr7g090510.1	6.89	53.2816	478	1437
SDR57C1	Medtr1g082760.1	5.8	31.782	294	885
SDR57C2	Medtr4g131740.1	6	32.0414	295	888
SDR57C3	Medtr7g113650.1	6.96	31.8042	294	885
SDR65C1	Medtr3g068065.1	8.06	30.1792	276	831
SDR65C2	Medtr3g068070.1	6	29.2111	270	813
SDR65C3	Medtr3g068085.1	6.9	29.4502	272	819
SDR65C4	Medtr3g068155.1	6.22	29.5456	276	831
SDR65C5	Medtr3g068175.1	7.01	29.3717	274	825
SDR65C6	Medtr4g064883.1	6.65	29.2095	269	810
SDR65C7	Medtr4g064887.1	5.63	28.5906	268	807
SDR65C8	Medtr7g063260.1	7	28.5767	267	804
SDR65C9	Medtr7g063270.1	6.31	28.4364	266	801
SDR65C10	Medtr7g063320.1	5.85	28.5408	266	801
SDR65C11	Medtr7g063330.1	5.79	28.4157	265	798
SDR65C12	Medtr7g063360.1	5.74	28.4748	267	804
SDR65C13	Medtr7g063390.1	6.1	28.4828	267	804
SDR67E1	Medtr1g107455.1	5.35	42.4806	378	1137
SDR67E2	Medtr1g108530.1	5.24	41.6298	373	1122
SDR67E3	Medtr2g041340.1	6.35	25.8759	229	690
SDR67E4	Medtr4g053420.1	6.46	42.8511	382	1149
SDR67E5	Medtr4g056100.1	5.71	43.7912	391	1176
SDR68C1	Medtr1g068955.1	5.46	29.7138	284	855
SDR68C2	Medtr7g094510.1	6.76	26.9109	256	771
SDR68C3	Medtr7g094520.1	6.85	27.1839	261	786
SDR73C1	Medtr2g079710.1	9.17	42.9831	400	1203
SDR75U1	Medtr1g018590.1	5.65	44.5117	395	1188
SDR81U1	Medtr3g118430.1	9.08	43.8398	394	1185
SDR83U1	Medtr1g072260.2	6.84	43.3773	402	1209
SDR83U2	Medtr7g111860.1	7.73	42.0669	379	1140
SDR84C1	Medtr8g079810.1	6.59	26.6992	249	750
SDR87D1	Medtr7g053290.1	8.95	41.7257	393	1182
SDR93E1	Medtr1g080950.1	5.88	42.8196	381	1146
SDR93E2	Medtr7g115080.1	6.04	46.4759	412	1239
SDR98U1	Medtr2g020160.1	6.96	45.6917	412	1239
SDR108E1	Medtr1g022440.1	6.33	38.1363	340	1023
SDR108E2	Medtr1g022445.1	5.71	37.7919	335	1008
SDR108E3	Medtr2g028620.1	6.06	36.7058	334	1005
SDR108E4	Medtr2g101330.1	6.42	37.0087	331	996
SDR108E5	Medtr2g104960.1	6.52	37.1126	343	1032
SDR108E6	Medtr3g005170.1	7.07	35.7971	327	984
SDR108E7	Medtr3g005210.1	7.1	35.6129	323	972
SDR108E8	Medtr3g031650.1	5.63	34.8604	320	963
SDR108E9	Medtr4g006940.1	6.13	37.2023	337	1014
SDR108E10	Medtr4g009040.1	5.94	36.1434	327	984
SDR108E11	Medtr4g009690.1	5.79	36.0104	327	984
SDR108E12	Medtr4g023730.1	6.01	36.8453	330	993
SDR108E13	Medtr4g077100.1	6.19	36.3576	328	987
SDR108E14	Medtr4g077130.1	5.87	36.0833	326	981
SDR108E15	Medtr4g081440.1	6.17	39.433	358	1077
SDR108E16	Medtr4g092080.1	5.78	36.9787	339	1020
SDR108E17	Medtr5g056600.1	5.55	35.3574	320	963
SDR108E18	Medtr5g072620.1	5.82	35.4101	321	966
SDR108E19	Medtr7g074710.1	5.42	36.0013	327	984
SDR108E20	Medtr7g074730.1	5.57	36.5318	329	990
SDR108E21	Medtr7g074820.1	6.67	36.4692	330	993
SDR108E22	Medtr7g074850.1	5.87	36.3508	330	993
SDR108E23	Medtr7g074870.1	5.3	32.269	289	870
SDR108E24	Medtr7g074880.1	5.39	36.6239	327	984
SDR108E25	Medtr8g062110.1	5.41	36.7201	334	1005
SDR108E26	Medtr8g062440.1	5.68	35.8132	324	975
SDR110C1	Medtr2g090165.1	5.9	28.0391	266	801
SDR110C2	Medtr3g020670.1	5.9	29.3183	281	846
SDR110C3	Medtr3g113870.1	9.08	25.6309	236	711
SDR110C4	Medtr4g052300.1	6.22	28.1191	266	801
SDR110C5	Medtr4g052320.1	6.31	28.4855	267	804
SDR110C6	Medtr4g052340.1	6.65	28.6758	272	819
SDR110C7	Medtr4g052350.1	6.74	28.6167	272	819
SDR110C8	Medtr4g078630.1	5.7	30.0133	286	861
SDR110C9	Medtr6g023590.1	5.74	28.1221	266	801
SDR110C10	Medtr6g023600.1	5.74	27.9198	266	801
SDR110C11	Medtr6g023610.1	6.52	28.5708	270	813
SDR110C12	Medtr6g023910.1	5.69	28.6807	271	816
SDR110C13	Medtr6g023950.1	6.06	27.7756	265	798
SDR110C14	Medtr6g023990.1	6.54	28.2262	267	804
SDR110C15	Medtr6g035395.1	6.38	25.6295	249	750
SDR110C16	Medtr7g071680.1	5.78	32.1107	303	912
SDR110C17	Medtr7g083870.1	7.62	31.7776	302	909
SDR110C18	Medtr7g105460.1	6.14	28.7715	275	828
SDR110C19	Medtr7g105590.1	7.68	20.6917	196	591
SDR110C20	Medtr7g107670.1	6.52	32.0309	299	900
SDR110C21	Medtr7g110130.1	6.25	28.1452	267	804
SDR110C22	Medtr7g110140.1	5.86	27.6906	266	801
SDR114C1	Medtr1g031180.1	7.72	35.5234	317	954
SDR114C2	Medtr3g079320.1	8.49	33.6619	307	924
SDR114C3	Medtr3g098470.1	5.57	34.8472	312	939
SDR114C4	Medtr4g087460.1	9.13	34.6738	313	942
SDR114C5	Medtr5g062280.1	5.55	32.0346	296	891
SDR114C6	Medtr5g083430.1	5.75	20.4103	185	558
SDR114C7	Medtr7g076655.1	6.64	31.6313	287	864
SDR114C8	Medtr7g076660.1	6.64	31.6784	287	864
SDR114C9	Medtr7g076665.1	5.22	32.4721	296	891
SDR114C10	Medtr7g106800.1	6.31	30.0154	271	816
SDR114C11	Medtr8g031600.1	4.69	32.4147	299	900
SDR114C12	Medtr8g031610.1	5.09	32.1899	295	888
SDR114C13	Medtr8g031630.1	5.43	32.3369	298	897
SDR114C14	Medtr8g031650.1	5.34	60.5742	558	1677
SDR114C15	Medtr8g031850.1	5.6	28.3086	256	771
SDR114C16	Medtr8g031900.1	5.34	32.4413	294	885
SDR114C17	Medtr8g031910.1	5.61	31.9575	288	867
SDR114C18	Medtr8g031940.1	5.85	32.6554	300	903
SDR114C19	Medtr8g031960.1	6.36	32.4924	301	906
SDR114C20	Medtr8g031980.1	5.49	31.9206	299	900
SDR114C21	Medtr8g031990.1	5.71	32.574	299	900
SDR114C22	Medtr8g032000.1	5.2	32.5611	299	900
SDR114C23	Medtr8g032010.1	5.43	33.0255	299	900
SDR114C24	Medtr8g032020.1	5.21	32.7623	301	906
SDR114C25	Medtr8g032030.1	5.13	25.5122	233	702
SDR114C26	Medtr8g096060.1	6.62	34.468	311	936
SDR115E1	Medtr2g013230.1	6.26	38.2418	344	1035
SDR115E2	Medtr2g013250.1	5.89	37.8944	342	1029
SDR115E3	Medtr2g013260.1	6.02	39.1939	353	1062
SDR115E4	Medtr7g117190.1	6.15	37.6243	341	1026
SDR117E1	Medtr1g054635.1	9	69.0419	616	1851
SDR117E2	Medtr2g086070.1	8.05	55.9323	493	1482
SDR117E3	Medtr2g086090.1	8.8	55.3797	493	1482
SDR117E4	Medtr4g053785.1	8.87	55.3519	492	1479
SDR117E5	Medtr4g053880.1	7.55	56.0331	493	1482
SDR117E6	Medtr4g053900.1	9.1	56.3118	496	1491
SDR117E7	Medtr4g054220.1	9.36	33.6262	297	894
SDR117E8	Medtr4g054820.1	8.93	56.636	495	1488
SDR117E9	Medtr5g045330.1	9.09	54.4425	479	1440
SDR117E10	Medtr5g072540.1	8.55	55.9507	493	1482
SDR119C1	Medtr5g008850.1	5.95	41.9392	372	1119
SDR119C2	Medtr8g096580.1	8.48	35.9049	325	978
SDR119C3	Medtr8g096620.1	8.79	39.1232	352	1059
SDR132C1	Medtr1g051165.1	8.16	30.3578	282	849
SDR132C2	Medtr4g058810.1	8.75	29.4298	274	825
SDR132C3	Medtr4g058820.1	8.75	29.5681	274	825
SDR132C4	Medtr4g058830.1	9.06	24.5203	220	663
SDR132C5	Medtr4g058840.1	8.75	29.5681	274	825
SDR152C1	Medtr3g085740.1	9.41	33.4735	321	966
SDR357C1	Medtr4g070490.1	5.98	27.8932	258	777
SDR357C2	Medtr4g070500.1	5.48	22.9753	217	654
SDR357C3	Medtr4g134660.1	7.74	24.8406	238	717
SDR358U1	Medtr4g021815.1	6.21	27.5633	256	771
SDR358U2	Medtr7g062140.1	8.97	35.75	330	993
SDR368C1	Medtr3g087850.1	9.47	32.5467	299	900
SDR368C2	Medtr3g087860.1	9.37	30.9408	285	858
SDR368C3	Medtr4g097510.1	9.28	30.6153	281	846
SDR369C1	Medtr6g081020.1	5.86	42.2983	383	1152
SDR460A1	Medtr3g007970.1	5.52	35.8564	318	957
SDR460A2	Medtr3g008100.1	5.5	35.8422	318	957
SDR460A3	Medtr3g008140.1	5.78	35.9376	317	954
SDR460A4	Medtr3g111980.1	6.2	34.3214	311	936
SDR460A5	Medtr3g111990.1	6.27	34.1923	309	930
SDR460A6	Medtr3g116840.1	8.37	34.6006	313	942
SDR460A7	Medtr4g070340.1	6.21	37.2655	331	996
SDR460A8	Medtr4g070370.1	5.82	36.6298	328	987
SDR460A9	Medtr5g020740.1	5.62	33.8187	310	933
SDR460A10	Medtr5g020760.1	5.4	35.4705	319	960
SDR460A11	Medtr5g020800.1	5.4	35.4545	319	960
SDR460A12	Medtr5g027240.1	5.81	34.9623	312	939
SDR460A13	Medtr5g027290.1	5.81	34.9483	312	939
SDR460A14	Medtr8g071130.1	6.57	35.1135	313	942
AT4G33360.1 (farnesol NAD dehydrogenase)	Medtr3g101500.1	8.63	36.5585	334	1005
AT1G49670.1	Medtr4g086400.1	9.03	68.6126	634	1905
AT1G49670.1	Medtr4g086410.1	9.15	68.8952	634	1905
AT4G13250.1 (NYC1)	Medtr6g088500.1	9.27	56.4891	515	1548
AT4G13250.1 (NYC1)	Medtr8g044240.1	9.12	37.6301	342	1029
