# Supplementary material for: Genome-Wide Identification and Characterization of Short-Chain Dehydrogenase/Reductase (SDR) Gene Family in Medicago truncatula
Source: Int J Mol Sci. 2021 Aug 31;22(17):9498. doi: 10.3390/ijms22179498 (PMC8430790; doi:10.3390/ijms22179498)
Supplement: Supplementary file 1 [file ijms-22-09498-s001.zip › Table S3.xlsx]

## Sheet: Sheet1
Table S3. The SDR protein sequence in Medicago truncatula
Gene 1	Gene 2	Ka	Ks	Ka/Ks	Purifying Selection	Duplicate Type
Medtr1g068970.1	Medtr7g099850.1	0.0898376	0.654921	0.137173	Yes	Segmental
Medtr1g082760.1	Medtr7g113650.1	0.073872	0.909822	0.0811939	Yes	Segmental
Medtr1g080950.1	Medtr7g115080.1	0.0454789	0.77047	0.0590274	Yes	Segmental
Medtr2g096660.1	Medtr4g063600.1	0.0469415	0.746338	0.0628958	Yes	Segmental
Medtr2g104960.1	Medtr4g006940.1	0.126082	0.758918	0.166133	Yes	Segmental
Medtr2g086070.1	Medtr4g053785.1	0.196777	0.870358	0.226087	Yes	Segmental
Medtr2g086070.1	Medtr4g054820.1	0.423993	2.0591	0.205912	Yes	Segmental
Medtr3g111980.1	Medtr3g116840.1	0.189402	2.68764	0.0704716	Yes	Segmental
Medtr3g077410.1	Medtr4g105310.1	0.095066	0.667905	0.142335	Yes	Segmental
Medtr3g116840.1	Medtr4g070340.1	0.266485	1.10919	0.240252	Yes	Segmental
Medtr3g086190.1	Medtr8g089575.1	0.487603	1.85159	0.263343	Yes	Segmental
Medtr3g098470.1	Medtr8g096060.1	0.105785	0.592632	0.1785	Yes	Segmental
Medtr3g086210.1	Medtr8g079810.1	0.955628	1.83501	0.520774	Yes	Segmental
Medtr4g102270.1	Medtr5g011940.1	0.195265	1.15133	0.169599	Yes	Segmental
Medtr4g101940.1	Medtr5g011940.1	0.446314	1.5689	0.284476	Yes	Segmental
Medtr4g052340.1	Medtr7g105580.1	0.423775	1.21585	0.348541	Yes	Segmental
Medtr5g009160.1	Medtr8g099535.1	0.100752	0.537818	0.187334	Yes	Segmental
Medtr5g027240.1	Medtr8g071130.1	0.155851	0.981543	0.158781	Yes	Segmental
Medtr7g076655.1	Medtr8g031910.1	0.203605	0.698472	0.291501	Yes	Segmental
Medtr7g076660.1	Medtr8g031850.1	0.295941	1.42711	0.207372	Yes	Segmental
