# Supplementary material for: Genome-Wide Identification and Characterization of Short-Chain Dehydrogenase/Reductase (SDR) Gene Family in Medicago truncatula
Source: Int J Mol Sci. 2021 Aug 31;22(17):9498. doi: 10.3390/ijms22179498 (PMC8430790; doi:10.3390/ijms22179498)
Supplement: Supplementary file 1 [file ijms-22-09498-s001.zip › Table S4.xlsx]

## Sheet: Sheet1
Table S4 The expression pattern of MtSDRs in different tissues.
Gene name	Flower	Leaf	Petiole	Pod	Root	Stem	Seed 10dap	Seed 12dap	Seed 16dap	Seed 20dap	Seed 24dap	Seed 36dap
MtSDR50E5	914.16	530.211	825.445	548.878	1267.33	652.252	404.446	249.762	208.724	227.622	551.609	1522.85
MtSDR357C3	116.996	69.0702	82.2987	158.834	118.15	209.223	189.647	163.007	145.566	152.466	143.315	102.386
MtSDR1E4	423.815	283.414	317.323	169.457	398.364	175.376	187.049	236.087	448.996	918.111	1818.09	199.758
MtSDR108E8	13769.7	11825.5	9699.57	2511.65	23.4856	197.885	93.5176	447.366	883.946	318.693	20.7358	8372.38
MtSDR22E1	963.866	899.029	813.796	1141.2	1332.63	764.553	764.088	806.807	619.673	506.413	477.462	947.504
MtSDR460A10	9.22244	30.8429	38.9492	11.6343	4541.42	45.8358	69.251	80.7049	42.1237	21.1109	8.30074	11.4195
MtSDR2E3	324.414	234.695	477.251	661.635	442.152	435.657	346.619	254.914	236.382	243.617	239.333	627.058
MtSDR1E6	3790.68	570.776	749.703	368.193	465.917	678.152	385.34	561.096	681.363	658.282	1441.62	614.18
MtSDR57C1	13.9725	10.8251	10.3875	9.89287	8.91189	9.45027	10.302	27.131	728.348	2171.35	7888.12	10.9539
MtSDR6E4	1898.87	1672.99	3200.27	5409.16	3001.53	3639.51	3893.89	2653.85	1663.19	1371.75	477.636	6798.16
MtSDR460A4	6446.38	3114.08	6130.88	10141.5	2905.63	1268.08	761.57	510.296	286.41	431.326	584.102	7963.27
MtSDR460A14	107.228	101.668	236.86	280.388	3323.56	410.801	369.393	84.1884	132.865	139.229	1207.46	293.389
MtSDR3E1	1470.61	786.284	2299.74	1840.82	1521.54	2611.9	1841.73	1021.66	799.221	746.942	679.441	2858.87
MtSDR368C2	304.862	181.665	330.644	336.444	251.648	312.492	319.875	468.134	316.995	170.488	73.3939	395.145
MtSDR7C11	684.636	493.152	358.271	1339.75	154.622	18.858	204.707	1126.68	3189.37	5618.12	1605.91	316.588
MtSDR132C1	360.004	544.923	382.062	388.012	217.884	437.513	492.013	426.638	443.628	424.311	556.309	356.969
MtSDR35C1	35.4039	49.6825	69.9394	119.955	123.01	111.99	81.7604	93.1171	94.7879	85.7957	144.04	129.466
MtSDR73C1	3913.63	11597.5	10372.9	7020.36	142.663	7863.71	12343.5	15228.9	7979.86	1585.97	59.2309	5876.97
MtSDR358U2	2513.91	5701.34	3892.9	3941.15	11.3988	4345.75	4874.19	6573.69	4863.54	3211.16	1132.88	2836.2
MtSDR152C1	1648.44	2347.72	2203.83	2705.2	1592.67	2796.22	3387.51	3578.82	2562.08	1585.65	1063.81	2491.23
MtSDR7C15	1193.19	577.02	663.157	762.319	939.009	459.644	374.797	306.565	307.963	255.656	56.1333	697.98
MtSDR7C3	84.5477	84.0585	136.995	20.1434	1538.68	169.816	194.734	247.366	243.461	154.088	106.873	232.286
MtSDR460A6	67.9821	65.5235	66.8027	35.4843	339.701	15.5323	17.8078	22.6231	22.718	25.3975	90.3419	55.8515
MtSDR117E3	1462.68	1451.71	1309.83	373.426	6.4317	7.18206	10.0016	25.9713	135.37	151.41	86.6275	632.664
MtSDR84C1	1007.2	1242.98	1852.17	380.789	135.785	193.113	118.698	33.449	17.8665	18.167	12.2714	1501.24
Medtr8g044240.1	304.468	1283.79	599.518	314.853	127.126	351.401	346.964	432.1	400.332	302.122	536.775	314.654
MtSDR98U1	433.373	2746.7	1759.65	824.195	22.8742	444.496	471.862	477.015	526.081	329.768	162.367	814.594
MtSDR110C7	441.279	22.9929	15.3868	2105.72	11.9376	11284.6	4520.46	1336.9	1281.99	1273.49	302.508	26.4316
MtSDR114C21	342.667	537.833	192.109	28.1401	10.4088	28.7178	54.9234	170.045	199.484	155.643	62.0531	70.3263
MtSDR65C10	15.8251	9.85073	10.1279	8.84703	33.7194	8.98946	8.99069	10.5747	16.9031	14.5935	10.3894	9.71282
MtSDR50E3	202.874	506.563	519.723	253.701	172.514	94.1902	80.7993	73.7967	47.7577	55.5385	48.8447	546.746
MtSDR114C8	187.848	322.143	203.585	227.028	133.468	18.0457	41.7351	116.386	155.429	161.435	330.676	244.979
MtSDR108E22	7.66072	12.7926	8.85799	9.56424	40.956	9.38671	8.41438	8.11857	9.11423	8.77456	8.96315	8.23766
MtSDR108E7	228.742	18.4059	94.7834	41.4189	9.08954	8.03298	7.99132	7.2057	8.35436	8.86647	7.34671	16.18
MtSDR117E8	8.55599	8.87389	13.2747	9.37449	8.39561	8.52022	8.17647	8.4171	9.47556	8.07315	9.3562	52.6964
Medtr4g086400.1	372.525	246.276	204.661	36.9883	262.245	914.654	1688.84	1487.94	442.495	312.878	290.436	71.7643
MtSDR7C16	38.3673	259.691	86.9686	33.8123	144.621	72.2891	73.5802	106.681	147.872	261.711	105.274	63.4945
MtSDR115E2	188.151	392.978	29.1198	8.99498	7.40501	7.74309	9.87975	7.23502	7.70778	7.04253	8.37244	10.4526
MtSDR110C3	78.3104	73.4886	63.0524	80.0449	99.558	136.521	131.761	178.908	304.419	252.675	87.0218	64.2509
MtSDR117E1	193.684	8.72962	40.444	85.0733	8.26996	15.1208	31.6224	34.9233	8.99897	8.14159	9.76378	19.4958
MtSDR1E3	11.4524	12.48	13.6411	11.6765	8.59408	10.1783	9.91245	10.5475	10.1194	10.4275	23.0323	17.8003
MtSDR67E4	30.8643	249.095	52.8805	18.1959	10.6027	113.35	76.6217	40.5191	51.0757	43.6807	13.5509	13.6509
MtSDR114C3	24.0817	11.8022	11.128	11.9731	11.5355	10.1664	13.3499	11.2768	11.1735	11.9926	13.5344	11.2822
MtSDR7C14	113.033	1481.16	2280.78	228.521	32.6152	23.0532	20.3441	26.1417	19.0085	41.8671	409.49	891.958
MtSDR50E2	7657.86	4563.02	6929.03	2035.25	2287.72	2426.01	2072.42	1322.57	941.292	960.139	395.415	6485.91
MtSDR114C6	22.1848	23.1213	18.6442	22.9443	18.1034	45.2174	28.079	27.0952	25.5829	30.5512	25.5514	20.7018
MtSDR114C7	596.623	6.66054	8.33643	8.07447	7.98669	16.5412	15.4364	10.0169	8.83574	10.5069	8.06864	7.4136
MtSDR114C2	16.1522	13.124	11.6131	13.5363	16.0873	15.7151	18.5815	16.1938	12.5489	15.9283	55.0595	11.0934
MtSDR35C2	130.598	151.107	169.582	224.029	237.752	285.339	264.186	271.691	256.744	242.341	357.211	241.955
MtSDR34C1	948.232	510.413	653.706	730.842	437.465	621.227	469.292	349.643	325.891	225.067	433.437	693.084
MtSDR110C21	801.517	5940.97	4005.09	1445.44	7.35427	22.4332	41.7723	280.483	494.156	298.291	8.2477	2024.15
MtSDR114C24	6.84955	6.39543	8.32494	6.96095	48.8741	9.67958	10.0758	11.8314	15.1277	18.3139	37.2224	8.58271
MtSDR6E5	60.4889	8.82999	11.2218	15.0404	66.4644	13.3842	11.8795	12.5792	12.5784	13.6376	10.8034	12.2016
MtSDR7C7	7.10475	8.43136	7.44611	8.20829	6.53879	8.69431	7.17336	8.68793	7.98074	7.58626	8.45031	9.07431
MtSDR108E12	12.2754	11.5611	9.37295	10.8127	217.019	57.8271	58.7634	75.1466	206.413	332.174	239.26	10.0362
MtSDR460A7	146.786	1071.44	437.581	73.5684	302.218	18.2582	18.0291	23.6898	31.1938	21.4578	17.7	136.486
MtSDR460A8	6.94815	7.83967	6.52824	6.77776	9.38861	6.85268	7.9361	7.44644	7.45014	8.45291	7.69983	6.77622
MtSDR357C2	10.4801	11.067	10.6044	10.3057	9.99086	8.27776	8.69624	9.18571	9.12803	9.12539	9.71795	9.72457
MtSDR6E2	4095.66	1237.85	2514.02	6428.79	3885.23	1464.97	1230.3	1060.76	776.305	798.42	583.963	3504.76
MtSDR108E24	7.83394	8.35048	7.20004	8.22665	7.57032	7.34918	7.65929	7.51869	6.66546	7.08456	8.26119	7.65829
MtSDR108E21	42.7386	600.682	199.937	104.494	15.4733	9.1066	11.1303	15.0876	12.1104	14.3482	13.2173	50.6702
MtSDR108E20	14.1518	13.0584	12.662	13.9531	13.4926	10.6	9.50142	8.67352	7.82789	7.75165	11.2884	11.4399
MtSDR108E19	49.465	156.729	173.398	83.7634	5407.34	18.3882	9.50415	14.7025	42.7139	27.207	89.1958	140.812
MtSDR114C17	137.964	122.204	141.141	163.241	531.099	9.52024	9.28963	9.42898	11.391	9.70111	8.32702	132.709
MtSDR81U1	2586.6	7446.61	5665.51	2544.8	317.087	931.3	1083.83	1223.1	1244.24	729.414	693.939	3123.57
MtSDR110C8	12.0746	10.1955	10.5658	11.4494	11.741	13.5114	13.6609	11.5379	12.21	12.6427	11.3498	10.0244
MtSDR108E13	106.225	467.534	26.5617	74.4073	523.104	27.3136	25.4255	43.9528	33.0737	24.22	28.6587	40.5378
MtSDR114C23	24.8502	16.7937	33.5448	9.5406	273.401	8.69727	10.7507	13.7302	95.1184	301.19	1153.98	17.2536
MtSDR67E5	4118.83	5989.41	6196.91	5401.77	4596.44	3637.51	2768.37	4400.02	5963.94	6416.79	3970.23	6318.97
Medtr3g101500.1	348.798	312.3	289.466	364.886	357.989	555.844	679.963	665.486	754.761	805.916	751.272	291.647
MtSDR115E3	89.0125	631.95	272.165	109.633	59.3781	18.3282	21.7492	16.0674	18.302	22.9414	22.464	131.248
MtSDR31E2	119.554	79.0507	198.52	329.947	275.586	499.734	664.522	980.762	424.282	394.448	204.306	340.942
MtSDR460A1	158.047	1917.27	333.318	110.9	10.0095	78.4357	18.5953	12.2796	12.9775	10.2572	11.7708	38.2061
MtSDR12C3	14.632	9.48955	21.5695	12.5121	8.56365	24.8626	157.616	227.884	94.7867	109.666	255.614	12.3228
MtSDR1E2	16.5558	21.4817	96.1285	18.2014	102.334	15.3081	14.8331	14.9293	16.6746	11.681	17.7937	191.339
MtSDR368C3	14.7518	10.8649	11.4596	12.5864	12.3434	15.9092	13.5228	13.4477	13.0283	14.0546	14.3822	12.1618
MtSDR68C2	132.412	39.9744	56.0821	170.35	40.5443	199.769	220.133	203.453	222.642	282.577	948.935	91.63
MtSDR93E1	1615.73	6130.9	5156.05	6409.12	3885.86	1467.81	1975.7	2839.83	1399.87	606.696	863.461	3161.34
MtSDR460A2	37.2794	18.6691	26.6485	15.5208	349.58	15.4116	18.3114	19.4212	26.1416	16.4397	17.3512	24.422
MtSDR460A9	2585.74	3209.85	2082.93	1042.2	6537.13	1220.41	874.696	782.982	526.287	236.324	367.929	1030.26
MtSDR114C4	17.3356	15.2592	17.5144	16.4171	20.062	15.2199	16.2286	15.2856	16.5159	17.2486	14.5941	15.6579
MtSDR117E2	22.5465	27.6877	20.9325	27.9529	109.499	22.8462	27.6318	27.0451	26.4859	30.2643	19.677	26.5033
MtSDR40C1	594.625	1268.53	404.179	229.373	17.2867	80.2115	67.8175	86.474	225.634	283.757	237.464	241.002
MtSDR108E18	453.648	268.457	395.145	723.043	310.071	934.465	1017.59	969.814	1466.26	1523.2	872.595	426.795
MtSDR108E15	37.7661	31.9052	24.3	128.799	861.772	100.322	161.795	245.647	237.926	350.851	418.828	23.9809
MtSDR1E7	156.12	34.319	26.3229	57.474	77.2281	191.909	224.757	167.787	219.755	199.403	78.0633	36.7535
MtSDR110C11	3642.66	440.178	50.1143	851.91	7.34693	11.2798	8.6794	8.38473	10.0793	10.1482	20.8656	52.7044
MtSDR93E2	4214.29	2754.94	3763.78	7991.53	1405.81	5449.74	3966.64	2408.46	2395.07	2347.65	2858.92	4540.49
MtSDR108E9	892.678	77.736	450.932	87.4988	855.396	52.794	54.8832	28.6694	52.1363	68.3885	201.719	422.978
MtSDR108E11	536.584	303.334	137.298	742.914	1044.22	4786.5	4812.74	4110.73	3643.31	2917.65	1092.13	231.708
MtSDR115E4	1276	452.837	555.601	680.123	1026.05	1063.43	1124.28	1407.11	1293.42	1123.9	387.206	647.814
MtSDR50E4	606.764	317.716	586.192	845.47	528.122	2736.5	4184.14	4968.76	2998.6	1884.9	1535.82	929.13
MtSDR108E25	256.757	473.5	260.642	206.046	380.473	240.441	207.789	404.536	429.939	340.625	364.584	233.113
MtSDR108E2	498.514	851.229	2340.42	600.337	14.7443	7201.75	6219.75	5862.04	2808.91	1659.52	386.608	1004.26
MtSDR117E5	832.294	701.9	70.2971	156.086	33.7501	9.19437	25.2626	117.926	289.698	332.915	247.289	75.4041
MtSDR31E1	201.684	238.174	244.359	501.784	350.425	574.928	641.695	495.8	421.14	380.614	561.793	381.11
MtSDR114C25	29.056	305.214	68.9681	17.9164	204.578	17.5369	20.0291	17.5115	29.2244	44.7079	146.502	26.2726
MtSDR108E1	2736.66	566.072	521.455	830.743	18.7948	2741.05	3682.62	2223.35	969.97	2392.11	5218.35	84.1419
MtSDR110C17	118.864	85.4276	272.487	301.594	705.205	147.853	260.901	264.283	643.01	740.058	524.557	169.375
MtSDR114C13	499.138	368.254	436.609	137.167	94.5441	23.1161	25.2703	21.0224	45.7043	41.7513	50.8519	410.509
MtSDR114C20	160.567	450.288	387.526	83.5419	7.99555	1515.15	2477.49	4065.92	2800.75	1580.84	67.7815	279.249
MtSDR67E1	10.0855	10.2938	8.89634	8.95692	7.14886	8.18408	7.18111	8.60613	9.15207	8.16026	7.66211	9.69777
MtSDR65C5	388.562	150.005	108.834	419.133	71.2555	295.76	315.858	377.1	400.027	331.769	92.0457	154.874
MtSDR110C14	40.8971	44.8896	35.0548	82.835	78.1935	55.5581	38.7045	36.7024	36.6065	31.5483	47.9905	39.353
MtSDR110C10	147.955	15.3038	18.0284	21.2033	248.921	17.9481	49.3566	275.944	221.554	31.8381	27.3776	21.621
MtSDR2E1	2274.56	2034.53	2594.28	2233.73	3116.49	2007.25	2192.15	1831.31	3958.28	7326.65	1935.17	2976.94
MtSDR108E5	1356.78	1707.05	3286.03	1353.84	2834.64	1001.75	907.699	1021.74	1071.72	844.612	1120.59	3596.49
MtSDR6E3	87.8661	146.128	376.681	832.227	303.755	332.662	503.005	625.414	280.987	214.415	71.4799	901.86
MtSDR110C12	1952.74	8.78103	8.2698	525.302	7.3858	19.1192	14.34	27.6859	15.2874	16.9163	2318.16	9.21035
MtSDR4E1	944.21	1048.95	1427.36	1676.07	1249.28	1657.54	1710.58	1304.33	1327.24	1174.35	814.96	1678.69
MtSDR358U1	1818.36	3311.42	2463.36	1723.17	1070.38	1750.08	2046.9	2325.75	2152.21	1809.87	793.437	1602.64
MtSDR7C1	436.649	2429.13	198.517	240.484	103.428	1399.79	2776.04	4356.71	2971.83	1745.42	359.39	169.7
MtSDR119C3	7.75837	9.88293	9.62405	9.08429	7.71476	10.1371	9.72949	926.936	6391.85	10227.7	14795.4	8.34026
MtSDR460A12	355.333	907.593	1498.46	1701.89	386.993	116.78	106.655	102.849	130.271	81.2683	88.4104	3191.96
MtSDR65C11	10423.1	7.67499	8.33746	8.84416	6.79344	8.07174	7.75674	8.88229	8.51379	8.98016	8.81418	7.60306
MtSDR65C9	135.243	186.003	313.013	130.607	15.1816	82.5149	52.0404	29.3892	23.7161	20.6211	18.6511	90.9248
MtSDR132C3	1057.96	163.392	146.932	124.897	40.3718	33.8933	29.5623	29.1786	17.3637	14.1469	16.2299	137.438
MtSDR65C7	1372.66	13.817	12.7212	31.0477	179.352	8.73169	8.22319	10.0374	9.56429	9.60334	10.4797	11.3125
MtSDR1E1	1744.36	439.202	820.215	1325.77	1546.17	1233.5	1548.18	2031.94	1053.93	942.062	483.237	1891.3
MtSDR110C4	315.609	115.198	595.302	247.555	491.223	583.76	811.93	241.791	67.6329	43.3201	22.9952	467.98
Medtr6g088500.1	1755.21	731.613	547.576	613.399	60.694	246.407	229.979	195.985	321.346	580.287	2926.4	325.334
MtSDR87D1	483.683	264.389	544.698	1253.49	745.653	1810.44	2353.81	2415.4	1182.58	418.97	37.0269	961.374
MtSDR369C1	591.279	783.195	739.346	980.394	753.255	1664.57	1594.93	1444.75	1614.58	1510.22	793.531	845.828
MtSDR114C1	251.236	296.377	245.877	275.744	216.64	400.978	386.718	443.79	509.81	470.448	1393.91	235.191
MtSDR65C3	766.782	1030.07	704.802	1261.78	344.866	1359.48	1283.99	1132.67	1262.58	1238.9	1653.85	806.396
MtSDR7C9	22.701	24.4338	25.3575	23.0435	76.9978	44.0524	51.8638	77.1386	192.268	197.157	181.261	22.0234
MtSDR7C6	318.918	663.156	381.35	369.292	448.295	547.763	580.82	591.349	874.642	902.503	773.232	358.652
MtSDR108E16	904.893	12.8391	12.055	843.326	10.2238	9324.37	9235.18	6254.57	1736.02	1401.27	88.2138	15.4209
MtSDR65C4	185.081	43.3002	63.5201	476.78	362.286	20.3441	16.8339	19.1834	19.2639	22.654	18.6653	65.0117
Medtr4g086410.1	306.247	185.02	220.579	333.402	303.249	467.388	428.78	235.887	137.627	104.846	214.627	206.459
MtSDR52E1	1220.15	2477.91	1917.87	1764.6	632.974	1288.63	1329.41	1618.72	1707.27	1690.08	1680	1286.99
MtSDR357C1	8.44739	10.209	8.87488	9.02471	7.79766	8.89744	9.24505	10.8783	8.08367	7.49535	7.20509	8.25533
MtSDR12C1	826.326	404.585	588.886	588.976	273.332	640.67	521.383	338.606	114.32	60.8184	23.5399	559.524
MtSDR57C3	12.5967	16.862	14.4117	15.6944	14.1334	20.1719	78.315	1486.83	9874.61	13594.6	13327.7	14.7656
MtSDR108E6	448.911	873.255	1283.26	1316.24	1889.92	438.475	397.045	533.902	481.657	484.879	471.864	1491.74
MtSDR108E4	8.99822	9.36179	8.80595	7.87838	8.16281	8.17542	10.0659	8.77905	7.86962	9.86416	9.38095	8.1752
MtSDR12C2	3109.39	1850.66	1730.99	2286.95	702.457	1308.23	1398.45	1663.24	1572.16	1076.07	319.387	1787.67
MtSDR7C10	167.83	21.1222	29.191	91.8391	65.8446	16.0908	17.5467	26.104	25.1127	27.6769	19.7143	134.313
MtSDR75U1	41.157	73.8765	36.7902	190.322	8.22791	7.50707	7.5917	36.3148	203.986	51.4462	9.06756	59.3893
MtSDR67E2	8.70117	10.067	9.33964	8.21433	8.71445	7.91173	8.58125	9.89732	11.007	10.4392	9.57077	9.75001
MtSDR50E6	243.443	153.997	168.591	277.413	160.226	243.362	182.349	327.664	502.027	659.195	580.547	184.423
MtSDR7C8	32.4798	1221.17	384.329	305.226	13.7759	21.3336	132.388	309.771	258.629	85.6409	12.1902	145.578
MtSDR108E3	687.373	581.304	617.988	544.658	429.575	663.335	920.909	1386.75	1905.02	1542.88	841.971	942.163
MtSDR1E5	415.5	583.836	533.648	1777.9	205.295	305.432	342.728	537.776	570.237	502.995	197.732	850.126
MtSDR65C1	426.693	82.1158	380.336	805.878	77.5733	118.656	75.5919	116.82	120.769	47.0682	17.2484	549.723
MtSDR108E26	28.72	224.199	112.169	126.914	194.226	1529.7	1140.78	776.063	656.658	352.744	30.5954	49.8483
MtSDR117E4	40.6999	12.1908	37.1712	76.8109	11.4159	9.21685	7.96523	9.88248	7.5992	8.07602	9.25836	14.6327
MtSDR114C22	65.1223	212.274	73.8738	11.8542	9.03954	11.9056	10.5646	10.8417	10.6949	11.9514	18.6787	20.7854
MtSDR83U2	1830.06	12461.5	8268.71	2874.24	11.3904	641.844	516.685	512.437	382.182	130.139	52.2687	3915.37
MtSDR108E10	1026.76	482.877	219.565	1407.5	1694.6	6933.83	6420.47	6942.2	4631.38	4085.12	1533.79	414.053
MtSDR7C4	11.3732	14.9985	9.45425	11.6607	1281.31	17.3333	21.0187	15.1983	18.0878	19.2132	54.5723	11.7083
MtSDR108E17	1090.18	287.723	493.485	495.066	902.011	676.135	789.138	1221.54	943.695	433.327	160.035	442.577
MtSDR42E1	1497.64	918.183	1128.53	1393.14	1301.58	676.179	892.424	1749.64	2112.06	1855	823.322	1266.76
MtSDR68C3	65.9486	43.2918	43.1793	53.969	721.64	29.9565	31.8577	32.6525	47.5163	79.3505	272.707	84.6207
MtSDR25C1	2782.52	2089.51	2239.76	2161.42	3794.25	1839.39	2011.38	2077.97	1929.8	1935.72	2396	1751.28
MtSDR110C2	274.262	444.737	260.855	360.476	371.554	280.176	235.609	333.038	348.716	278.35	72.6872	251.58
MtSDR114C15	25.5987	31.1494	26.8246	29.8304	6027.71	23.2888	24.7634	27.6984	24.6664	22.2142	21.0885	23.107
