# Supplementary material for: Genome-Wide Identification and Characterization of Short-Chain Dehydrogenase/Reductase (SDR) Gene Family in Medicago truncatula
Source: Int J Mol Sci. 2021 Aug 31;22(17):9498. doi: 10.3390/ijms22179498 (PMC8430790; doi:10.3390/ijms22179498)
Supplement: Supplementary file 1 [file ijms-22-09498-s001.zip › Table S5.xlsx]

## Sheet: Sheet1
Table S5 The promoter cis-acting elements of MtSDR genes.
Gene name	Gene ID	Cis-element name	Sequence	Location	Function
MtActin	Medtr7g093260.1	GARE-motif	TCTGTTG	-898	cis-acting element involved in gibberellin-responsiveness
	Medtr7g093260.1	P-box	CCTTTTG	+122	cis-acting element involved in gibberellin-responsiveness
	Medtr7g093260.1	TCA-element	CACGTG	-383	cis-acting element involved in salicylic acid responsiveness
	Medtr7g093260.1	TCA-element	CACGTG	-413	cis-acting element involved in salicylic acid responsiveness
	Medtr7g093260.1	TCA-element	CACGTG	+612	cis-acting element involved in salicylic acid responsiveness
MtSDR2E1	Medtr0034s0060.1	LTR	CCGAAA	+781	cis-acting element involved in low-temperature responsiveness
	Medtr0034s0060.1	CGTCA-motif	CGTCA	-931	cis-acting regulatory element involved in the MeJA-responsiveness
	Medtr0034s0060.1	CGTCA-motif	CGTCA	-1578	cis-acting regulatory element involved in the MeJA-responsiveness
	Medtr0034s0060.1	ABRE	CGTACGTGCA	-438	cis-acting element involved in the abscisic acid responsiveness
	Medtr0034s0060.1	ABRE	ACGTG	-1525	cis-acting element involved in the abscisic acid responsiveness
	Medtr0034s0060.1	TGACG-motif	TGACG	+931	cis-acting regulatory element involved in the MeJA-responsiveness
	Medtr0034s0060.1	TGACG-motif	TGACG	+1578	cis-acting regulatory element involved in the MeJA-responsiveness
MtSDR50E1	Medtr0354s0040.1	WUN-motif	AAATTTCTT	-1115	wound-responsive element
	Medtr0354s0040.1	circadian	CAAAGATATC	+1455	cis-acting regulatory element involved in circadian control
	Medtr0354s0040.1	MBS	CAACTG	+298	MYB binding site involved in drought-inducibility
	Medtr0354s0040.1	CGTCA-motif	CGTCA	-138	cis-acting regulatory element involved in the MeJA-responsiveness
	Medtr0354s0040.1	CGTCA-motif	CGTCA	-697	cis-acting regulatory element involved in the MeJA-responsiveness
	Medtr0354s0040.1	CGTCA-motif	CGTCA	-1947	cis-acting regulatory element involved in the MeJA-responsiveness
	Medtr0354s0040.1	TCA-element	CCATCTTTTT	+1633	cis-acting element involved in salicylic acid responsiveness
	Medtr0354s0040.1	TGACG-motif	TGACG	+138	cis-acting regulatory element involved in the MeJA-responsiveness
	Medtr0354s0040.1	TGACG-motif	TGACG	+697	cis-acting regulatory element involved in the MeJA-responsiveness
	Medtr0354s0040.1	TGACG-motif	TGACG	+1947	cis-acting regulatory element involved in the MeJA-responsiveness
MtSDR2E2	Medtr1g009600.1	TGA-element	AACGAC	+564	auxin-responsive element
	Medtr1g009600.1	WUN-motif	AAATTTCTT	+1285	wound-responsive element
	Medtr1g009600.1	MBS	CAACTG	-1819	MYB binding site involved in drought-inducibility
	Medtr1g009600.1	GARE-motif	TCTGTTG	+1671	gibberellin-responsive element
	Medtr1g009600.1	TGACG-motif	TGACG	+518	cis-acting regulatory element involved in the MeJA-responsiveness
	Medtr1g009600.1	P-box	CCTTTTG	-480	gibberellin-responsive element
	Medtr1g009600.1	CGTCA-motif	CGTCA	-518	cis-acting regulatory element involved in the MeJA-responsiveness
	Medtr1g009600.1	WRE3	CCACCT	+322	wound-responsive element
	Medtr1g009600.1	WRE3	CCACCT	-954	wound-responsive element
	Medtr1g009600.1	ABRE	ACGTG	+354	cis-acting element involved in the abscisic acid responsiveness
	Medtr1g009600.1	ABRE	ACGTG	+665	cis-acting element involved in the abscisic acid responsiveness
	Medtr1g009600.1	ABRE	ACGTG	-1142	cis-acting element involved in the abscisic acid responsiveness
	Medtr1g009600.1	ABRE	ACGTG	+1835	cis-acting element involved in the abscisic acid responsiveness
MtSDR75U1	Medtr1g018590.1	MBS	CAACTG	-1289	MYB binding site involved in drought-inducibility
	Medtr1g018590.1	MBS	CAACTG	-1401	MYB binding site involved in drought-inducibility
	Medtr1g018590.1	MBS	CAACTG	+1516	MYB binding site involved in drought-inducibility
	Medtr1g018590.1	ABRE	ACGTG	+458	cis-acting element involved in the abscisic acid responsiveness
	Medtr1g018590.1	ABRE	ACGTG	+1575	cis-acting element involved in the abscisic acid responsiveness
	Medtr1g018590.1	LTR	CCGAAA	-1705	cis-acting element involved in low-temperature responsiveness
MtSDR108E1	Medtr1g022440.1	CGTCA-motif	CGTCA	+1052	cis-acting regulatory element involved in the MeJA-responsiveness
	Medtr1g022440.1	CGTCA-motif	CGTCA	+1070	cis-acting regulatory element involved in the MeJA-responsiveness
	Medtr1g022440.1	CGTCA-motif	CGTCA	+1815	cis-acting regulatory element involved in the MeJA-responsiveness
	Medtr1g022440.1	CGTCA-motif	CGTCA	+1856	cis-acting regulatory element involved in the MeJA-responsiveness
	Medtr1g022440.1	WRE3	CCACCT	-885	wound-responsive element
	Medtr1g022440.1	ABRE	ACGTG	+439	cis-acting element involved in the abscisic acid responsiveness
	Medtr1g022440.1	ABRE	CACGTG	+720	cis-acting element involved in the abscisic acid responsiveness
	Medtr1g022440.1	ABRE	ACGTG	+721	cis-acting element involved in the abscisic acid responsiveness
	Medtr1g022440.1	ABRE	ACGTG	-1813	cis-acting element involved in the abscisic acid responsiveness
	Medtr1g022440.1	ABRE	ACGTG	-1854	cis-acting element involved in the abscisic acid responsiveness
	Medtr1g022440.1	TGACG-motif	TGACG	-1052	cis-acting regulatory element involved in the MeJA-responsiveness
	Medtr1g022440.1	TGACG-motif	TGACG	-1070	cis-acting regulatory element involved in the MeJA-responsiveness
	Medtr1g022440.1	TGACG-motif	TGACG	-1815	cis-acting regulatory element involved in the MeJA-responsiveness
	Medtr1g022440.1	TGACG-motif	TGACG	-1856	cis-acting regulatory element involved in the MeJA-responsiveness
MtSDR108E2	Medtr1g022445.1	CGTCA-motif	CGTCA	+1573	cis-acting regulatory element involved in the MeJA-responsiveness
	Medtr1g022445.1	ABRE	ACGTG	+36	cis-acting element involved in the abscisic acid responsiveness
	Medtr1g022445.1	ABRE	ACGTG	-1226	cis-acting element involved in the abscisic acid responsiveness
	Medtr1g022445.1	LTR	CCGAAA	+86	cis-acting element involved in low-temperature responsiveness
	Medtr1g022445.1	AuxRR-core	GGTCCAT	-229	cis-acting regulatory element involved in auxin responsiveness
	Medtr1g022445.1	TGACG-motif	TGACG	-1573	cis-acting regulatory element involved in the MeJA-responsiveness
	Medtr1g022445.1	TGA-element	AACGAC	-53	auxin-responsive element
MtSDR42E1	Medtr1g026540.1	LTR	CCGAAA	-1436	cis-acting element involved in low-temperature responsiveness
	Medtr1g026540.1	TCA-element	CCATCTTTTT	+1711	cis-acting element involved in salicylic acid responsiveness
	Medtr1g026540.1	CGTCA-motif	CGTCA	+1338	cis-acting regulatory element involved in the MeJA-responsiveness
	Medtr1g026540.1	CGTCA-motif	CGTCA	-1916	cis-acting regulatory element involved in the MeJA-responsiveness
	Medtr1g026540.1	TGACG-motif	TGACG	-1338	cis-acting regulatory element involved in the MeJA-responsiveness
	Medtr1g026540.1	TGACG-motif	TGACG	+1916	cis-acting regulatory element involved in the MeJA-responsiveness
	Medtr1g026540.1	AuxRR-core	GGTCCAT	+1210	cis-acting regulatory element involved in auxin responsiveness
	Medtr1g026540.1	TATC-box	TATCCCA	+837	cis-acting element involved in gibberellin-responsiveness
	Medtr1g026540.1	MBS	CAACTG	+1151	MYB binding site involved in drought-inducibility
MtSDR114C1	Medtr1g031180.1	WUN-motif	AAATTTCTT	+1933	wound-responsive element
	Medtr1g031180.1	TCA-element	CCATCTTTTT	+1255	cis-acting element involved in salicylic acid responsiveness
MtSDR132C1	Medtr1g051165.1	CGTCA-motif	CGTCA	-1431	cis-acting regulatory element involved in the MeJA-responsiveness
	Medtr1g051165.1	ABRE	ACGTG	+916	cis-acting element involved in the abscisic acid responsiveness
	Medtr1g051165.1	TGACG-motif	TGACG	+1431	cis-acting regulatory element involved in the MeJA-responsiveness
	Medtr1g051165.1	MBS	CAACTG	+1754	MYB binding site involved in drought-inducibility
	Medtr1g051165.1	TGA-element	AACGAC	+235	auxin-responsive element
	Medtr1g051165.1	TGA-element	AACGAC	-1304	auxin-responsive element
	Medtr1g051165.1	TGA-element	AACGAC	+1550	auxin-responsive element
MtSDR117E1	Medtr1g054635.1	TGACG-motif	TGACG	-1543	cis-acting regulatory element involved in the MeJA-responsiveness
	Medtr1g054635.1	ABRE	ACGTG	+579	cis-acting element involved in the abscisic acid responsiveness
	Medtr1g054635.1	CGTCA-motif	CGTCA	+1543	cis-acting regulatory element involved in the MeJA-responsiveness
	Medtr1g054635.1	WRE3	CCACCT	+1420	wound-responsive element
	Medtr1g054635.1	TGA-element	AACGAC	+864	auxin-responsive element
MtSDR6E1	Medtr1g067530.1	TATC-box	TATCCCA	+1149	cis-acting element involved in gibberellin-responsiveness
	Medtr1g067530.1	WUN-motif	TTATTACAT	-1738	wound-responsive element
	Medtr1g067530.1	GARE-motif	TCTGTTG	+1808	gibberellin-responsive element
	Medtr1g067530.1	MBS	CAACTG	+1974	MYB binding site involved in drought-inducibility
	Medtr1g067530.1	TGACG-motif	TGACG	+296	cis-acting regulatory element involved in the MeJA-responsiveness
	Medtr1g067530.1	TGACG-motif	TGACG	+1109	cis-acting regulatory element involved in the MeJA-responsiveness
	Medtr1g067530.1	TGACG-motif	TGACG	+1370	cis-acting regulatory element involved in the MeJA-responsiveness
	Medtr1g067530.1	CGTCA-motif	CGTCA	-296	cis-acting regulatory element involved in the MeJA-responsiveness
	Medtr1g067530.1	CGTCA-motif	CGTCA	-1109	cis-acting regulatory element involved in the MeJA-responsiveness
	Medtr1g067530.1	CGTCA-motif	CGTCA	-1370	cis-acting regulatory element involved in the MeJA-responsiveness
	Medtr1g067530.1	ABRE	ACGTG	+1372	cis-acting element involved in the abscisic acid responsiveness
	Medtr1g067530.1	ABRE	ACGTG	-1771	cis-acting element involved in the abscisic acid responsiveness
	Medtr1g067530.1	ABRE	ACGTG	-1801	cis-acting element involved in the abscisic acid responsiveness
MtSDR68C1	Medtr1g068955.1	WRE3	CCACCT	-17	wound-responsive element
	Medtr1g068955.1	ABRE	ACGTG	+849	cis-acting element involved in the abscisic acid responsiveness
	Medtr1g068955.1	ABRE	ACGTG	+1804	cis-acting element involved in the abscisic acid responsiveness
	Medtr1g068955.1	MBS	CAACTG	+249	MYB binding site involved in drought-inducibility
	Medtr1g068955.1	MBS	CAACTG	-537	MYB binding site involved in drought-inducibility
	Medtr1g068955.1	MBS	CAACTG	+649	MYB binding site involved in drought-inducibility
	Medtr1g068955.1	WUN-motif	AAATTTCTT	+1776	wound-responsive element
MtSDR7C1	Medtr1g068970.1	TGA-element	AACGAC	+416	auxin-responsive element
	Medtr1g068970.1	TGA-element	AACGAC	+457	auxin-responsive element
	Medtr1g068970.1	TGA-element	AACGAC	-1657	auxin-responsive element
	Medtr1g068970.1	WUN-motif	AAATTTCTT	-488	wound-responsive element
	Medtr1g068970.1	WUN-motif	AAATTTCTT	-535	wound-responsive element
	Medtr1g068970.1	MBS	CAACTG	-449	MYB binding site involved in drought-inducibility
	Medtr1g068970.1	GARE-motif	TCTGTTG	-276	gibberellin-responsive element
	Medtr1g068970.1	TGACG-motif	TGACG	+362	cis-acting regulatory element involved in the MeJA-responsiveness
	Medtr1g068970.1	P-box	CCTTTTG	+1341	gibberellin-responsive element
	Medtr1g068970.1	TCA-element	CCATCTTTTT	+725	cis-acting element involved in salicylic acid responsiveness
	Medtr1g068970.1	TCA-element	CCATCTTTTT	+950	cis-acting element involved in salicylic acid responsiveness
	Medtr1g068970.1	ABRE	ACGTG	+364	cis-acting element involved in the abscisic acid responsiveness
	Medtr1g068970.1	ABRE	AACCCGG	-887	cis-acting element involved in the abscisic acid responsiveness
	Medtr1g068970.1	ABRE	CACGTG	-1558	cis-acting element involved in the abscisic acid responsiveness
	Medtr1g068970.1	ABRE	ACGTG	+1559	cis-acting element involved in the abscisic acid responsiveness
	Medtr1g068970.1	ABRE	ACGTG	-1884	cis-acting element involved in the abscisic acid responsiveness
	Medtr1g068970.1	CGTCA-motif	CGTCA	-362	cis-acting regulatory element involved in the MeJA-responsiveness
MtSDR22E1	Medtr1g069455.1	MBS	CAACTG	+425	MYB binding site involved in drought-inducibility
	Medtr1g069455.1	MBS	CAACTG	+607	MYB binding site involved in drought-inducibility
	Medtr1g069455.1	TATC-box	TATCCCA	+933	cis-acting element involved in gibberellin-responsiveness
	Medtr1g069455.1	TCA-element	CCATCTTTTT	+386	cis-acting element involved in salicylic acid responsiveness
	Medtr1g069455.1	TCA-element	CCATCTTTTT	+1428	cis-acting element involved in salicylic acid responsiveness
	Medtr1g069455.1	WRE3	CCACCT	-1863	wound-responsive element
	Medtr1g069455.1	ABRE	ACGTG	+92	cis-acting element involved in the abscisic acid responsiveness
	Medtr1g069455.1	ABRE	CACGTG	+596	cis-acting element involved in the abscisic acid responsiveness
	Medtr1g069455.1	ABRE	ACGTG	+597	cis-acting element involved in the abscisic acid responsiveness
	Medtr1g069455.1	ABRE	ACGTG	-863	cis-acting element involved in the abscisic acid responsiveness
	Medtr1g069455.1	ABRE	ACGTG	+1794	cis-acting element involved in the abscisic acid responsiveness
	Medtr1g069455.1	P-box	CCTTTTG	+670	gibberellin-responsive element
MtSDR83U1	Medtr1g072260.2	MBS	CAACTG	+274	MYB binding site involved in drought-inducibility
	Medtr1g072260.2	WUN-motif	AAATTACT	+840	wound-responsive element
	Medtr1g072260.2	TATC-box	TATCCCA	-1050	cis-acting element involved in gibberellin-responsiveness
	Medtr1g072260.2	TGACG-motif	TGACG	-188	cis-acting regulatory element involved in the MeJA-responsiveness
	Medtr1g072260.2	TCA-element	CCATCTTTTT	-1326	cis-acting element involved in salicylic acid responsiveness
	Medtr1g072260.2	CGTCA-motif	CGTCA	+188	cis-acting regulatory element involved in the MeJA-responsiveness
	Medtr1g072260.2	P-box	CCTTTTG	-1140	gibberellin-responsive element
MtSDR93E1	Medtr1g080950.1	AuxRR-core	GGTCCAT	-336	cis-acting regulatory element involved in auxin responsiveness
	Medtr1g080950.1	TGACG-motif	TGACG	-913	cis-acting regulatory element involved in the MeJA-responsiveness
	Medtr1g080950.1	CGTCA-motif	CGTCA	+913	cis-acting regulatory element involved in the MeJA-responsiveness
	Medtr1g080950.1	TGA-element	AACGAC	+201	auxin-responsive element
MtSDR57C1	Medtr1g082760.1	ABRE	CACGTG	+739	cis-acting element involved in the abscisic acid responsiveness
	Medtr1g082760.1	ABRE	ACGTG	+740	cis-acting element involved in the abscisic acid responsiveness
	Medtr1g082760.1	ABRE	ACGTG	+786	cis-acting element involved in the abscisic acid responsiveness
	Medtr1g082760.1	ABRE	ACGTG	-1723	cis-acting element involved in the abscisic acid responsiveness
	Medtr1g082760.1	ABRE	GACACGTGGC	+1750	cis-acting element involved in the abscisic acid responsiveness
	Medtr1g082760.1	ABRE	CACGTG	-1752	cis-acting element involved in the abscisic acid responsiveness
	Medtr1g082760.1	ABRE	ACGTG	+1753	cis-acting element involved in the abscisic acid responsiveness
	Medtr1g082760.1	ABRE	CACGTG	-1808	cis-acting element involved in the abscisic acid responsiveness
	Medtr1g082760.1	ABRE	ACGTG	+1809	cis-acting element involved in the abscisic acid responsiveness
	Medtr1g082760.1	WRE3	CCACCT	+1369	wound-responsive element
	Medtr1g082760.1	CGTCA-motif	CGTCA	+1725	cis-acting regulatory element involved in the MeJA-responsiveness
	Medtr1g082760.1	TGACG-motif	TGACG	-1725	cis-acting regulatory element involved in the MeJA-responsiveness
	Medtr1g082760.1	WUN-motif	TAATTACTC	+1150	wound-responsive element
	Medtr1g082760.1	circadian	CAAAGATATC	+1500	cis-acting regulatory element involved in circadian control
MtSDR6E2	Medtr1g088480.1	MBS	CAACTG	-969	MYB binding site involved in drought-inducibility
	Medtr1g088480.1	CGTCA-motif	CGTCA	-1354	cis-acting regulatory element involved in the MeJA-responsiveness
	Medtr1g088480.1	WRE3	CCACCT	+1801	wound-responsive element
	Medtr1g088480.1	WRE3	CCACCT	+1940	wound-responsive element
	Medtr1g088480.1	ABRE	ACGTG	-565	cis-acting element involved in the abscisic acid responsiveness
	Medtr1g088480.1	TCA-element	CCATCTTTTT	+467	cis-acting element involved in salicylic acid responsiveness
	Medtr1g088480.1	TCA-element	CCATCTTTTT	-1237	cis-acting element involved in salicylic acid responsiveness
	Medtr1g088480.1	TGACG-motif	TGACG	+1354	cis-acting regulatory element involved in the MeJA-responsiveness
MtSDR7C2	Medtr1g100305.1	CGTCA-motif	CGTCA	+1910	cis-acting regulatory element involved in the MeJA-responsiveness
	Medtr1g100305.1	CGTCA-motif	CGTCA	+1915	cis-acting regulatory element involved in the MeJA-responsiveness
	Medtr1g100305.1	WRE3	CCACCT	+1285	wound-responsive element
	Medtr1g100305.1	ABRE	ACGTG	-690	cis-acting element involved in the abscisic acid responsiveness
	Medtr1g100305.1	ABRE	ACGTG	-1913	cis-acting element involved in the abscisic acid responsiveness
	Medtr1g100305.1	P-box	CCTTTTG	-1037	gibberellin-responsive element
	Medtr1g100305.1	AuxRR-core	GGTCCAT	-738	cis-acting regulatory element involved in auxin responsiveness
	Medtr1g100305.1	TGACG-motif	TGACG	-1910	cis-acting regulatory element involved in the MeJA-responsiveness
	Medtr1g100305.1	TGACG-motif	TGACG	-1915	cis-acting regulatory element involved in the MeJA-responsiveness
	Medtr1g100305.1	WUN-motif	TAATTACTC	-927	wound-responsive element
	Medtr1g100305.1	WUN-motif	AAATTACTA	+1323	wound-responsive element
MtSDR7C3	Medtr1g100315.1	TCA-element	CCATCTTTTT	-110	cis-acting element involved in salicylic acid responsiveness
	Medtr1g100315.1	TCA-element	CCATCTTTTT	+212	cis-acting element involved in salicylic acid responsiveness
	Medtr1g100315.1	CGTCA-motif	CGTCA	-1203	cis-acting regulatory element involved in the MeJA-responsiveness
	Medtr1g100315.1	CGTCA-motif	CGTCA	-1976	cis-acting regulatory element involved in the MeJA-responsiveness
	Medtr1g100315.1	ABRE	GCCGCGTGGC	+552	cis-acting element involved in the abscisic acid responsiveness
	Medtr1g100315.1	ABRE	CACGTG	+554	cis-acting element involved in the abscisic acid responsiveness
	Medtr1g100315.1	ABRE	ACGTG	+555	cis-acting element involved in the abscisic acid responsiveness
	Medtr1g100315.1	ABRE	GCCGCGTGGC	+575	cis-acting element involved in the abscisic acid responsiveness
	Medtr1g100315.1	ABRE	CACGTG	+577	cis-acting element involved in the abscisic acid responsiveness
	Medtr1g100315.1	ABRE	ACGTG	+578	cis-acting element involved in the abscisic acid responsiveness
	Medtr1g100315.1	ABRE	ACGTG	-1509	cis-acting element involved in the abscisic acid responsiveness
	Medtr1g100315.1	P-box	CCTTTTG	-1359	gibberellin-responsive element
	Medtr1g100315.1	TGACG-motif	TGACG	+1203	cis-acting regulatory element involved in the MeJA-responsiveness
	Medtr1g100315.1	TGACG-motif	TGACG	+1976	cis-acting regulatory element involved in the MeJA-responsiveness
	Medtr1g100315.1	AuxRR-core	GGTCCAT	+1271	cis-acting regulatory element involved in auxin responsiveness
MtSDR7C4	Medtr1g100335.1	MBS	CAACTG	+485	MYB binding site involved in drought-inducibility
	Medtr1g100335.1	circadian	CAAAGATATC	+1254	cis-acting regulatory element involved in circadian control
	Medtr1g100335.1	WUN-motif	AAATTTCTT	-1333	wound-responsive element
	Medtr1g100335.1	TGACG-motif	TGACG	-410	cis-acting regulatory element involved in the MeJA-responsiveness
	Medtr1g100335.1	TGACG-motif	TGACG	+1170	cis-acting regulatory element involved in the MeJA-responsiveness
	Medtr1g100335.1	TGACG-motif	TGACG	+1802	cis-acting regulatory element involved in the MeJA-responsiveness
	Medtr1g100335.1	TGACG-motif	TGACG	+1972	cis-acting regulatory element involved in the MeJA-responsiveness
	Medtr1g100335.1	LTR	CCGAAA	+139	cis-acting element involved in low-temperature responsiveness
	Medtr1g100335.1	TCA-element	TCAGAAGAGG	+1371	cis-acting element involved in salicylic acid responsiveness
	Medtr1g100335.1	CGTCA-motif	CGTCA	+410	cis-acting regulatory element involved in the MeJA-responsiveness
	Medtr1g100335.1	CGTCA-motif	CGTCA	-1170	cis-acting regulatory element involved in the MeJA-responsiveness
	Medtr1g100335.1	CGTCA-motif	CGTCA	-1802	cis-acting regulatory element involved in the MeJA-responsiveness
	Medtr1g100335.1	CGTCA-motif	CGTCA	-1972	cis-acting regulatory element involved in the MeJA-responsiveness
MtSDR7C5	Medtr1g100395.1	GARE-motif	TCTGTTG	+838	gibberellin-responsive element
	Medtr1g100395.1	MBS	CAACTG	+882	MYB binding site involved in drought-inducibility
MtSDR67E1	Medtr1g107455.1	MBS	CAACTG	+1131	MYB binding site involved in drought-inducibility
	Medtr1g107455.1	WUN-motif	AAATTTCTT	-238	wound-responsive element
	Medtr1g107455.1	WUN-motif	AAATTACT	-975	wound-responsive element
	Medtr1g107455.1	TGACG-motif	TGACG	-777	cis-acting regulatory element involved in the MeJA-responsiveness
	Medtr1g107455.1	TGACG-motif	TGACG	+1707	cis-acting regulatory element involved in the MeJA-responsiveness
	Medtr1g107455.1	ABRE	ACGTG	+1709	cis-acting element involved in the abscisic acid responsiveness
	Medtr1g107455.1	CGTCA-motif	CGTCA	+777	cis-acting regulatory element involved in the MeJA-responsiveness
	Medtr1g107455.1	CGTCA-motif	CGTCA	-1707	cis-acting regulatory element involved in the MeJA-responsiveness
	Medtr1g107455.1	TCA-element	CCATCTTTTT	-228	cis-acting element involved in salicylic acid responsiveness
MtSDR67E2	Medtr1g108530.1	TGACG-motif	TGACG	+296	cis-acting regulatory element involved in the MeJA-responsiveness
	Medtr1g108530.1	TGACG-motif	TGACG	-807	cis-acting regulatory element involved in the MeJA-responsiveness
	Medtr1g108530.1	TGACG-motif	TGACG	+1320	cis-acting regulatory element involved in the MeJA-responsiveness
	Medtr1g108530.1	TGACG-motif	TGACG	-1791	cis-acting regulatory element involved in the MeJA-responsiveness
	Medtr1g108530.1	CGTCA-motif	CGTCA	-296	cis-acting regulatory element involved in the MeJA-responsiveness
	Medtr1g108530.1	CGTCA-motif	CGTCA	+807	cis-acting regulatory element involved in the MeJA-responsiveness
	Medtr1g108530.1	CGTCA-motif	CGTCA	-1320	cis-acting regulatory element involved in the MeJA-responsiveness
	Medtr1g108530.1	CGTCA-motif	CGTCA	+1791	cis-acting regulatory element involved in the MeJA-responsiveness
	Medtr1g108530.1	ABRE	CACGTG	+371	cis-acting element involved in the abscisic acid responsiveness
	Medtr1g108530.1	ABRE	ACGTG	+372	cis-acting element involved in the abscisic acid responsiveness
	Medtr1g108530.1	ABRE	ACGTG	-590	cis-acting element involved in the abscisic acid responsiveness
	Medtr1g108530.1	ABRE	ACGTG	-1553	cis-acting element involved in the abscisic acid responsiveness
	Medtr1g108530.1	ABRE	ACGTG	-1579	cis-acting element involved in the abscisic acid responsiveness
	Medtr1g108530.1	P-box	CCTTTTG	+1133	gibberellin-responsive element
	Medtr1g108530.1	TGA-element	AACGAC	+1662	auxin-responsive element
	Medtr1g108530.1	MBS	CAACTG	+880	MYB binding site involved in drought-inducibility
	Medtr1g108530.1	TATC-box	TATCCCA	-1349	cis-acting element involved in gibberellin-responsiveness
	Medtr1g108530.1	TATC-box	TATCCCA	+1678	cis-acting element involved in gibberellin-responsiveness
	Medtr1g108530.1	WUN-motif	AAATTACT	-274	wound-responsive element
MtSDR115E1	Medtr2g013230.1	ABRE	TACGGTC	+1333	cis-acting element involved in the abscisic acid responsiveness
	Medtr2g013230.1	ABRE	ACGTG	+1820	cis-acting element involved in the abscisic acid responsiveness
	Medtr2g013230.1	WRE3	CCACCT	+934	wound-responsive element
	Medtr2g013230.1	WRE3	CCACCT	+1349	wound-responsive element
	Medtr2g013230.1	WRE3	CCACCT	-1854	wound-responsive element
	Medtr2g013230.1	CGTCA-motif	CGTCA	-1502	cis-acting regulatory element involved in the MeJA-responsiveness
	Medtr2g013230.1	TGACG-motif	TGACG	+1502	cis-acting regulatory element involved in the MeJA-responsiveness
	Medtr2g013230.1	AuxRR-core	GGTCCAT	+1935	cis-acting regulatory element involved in auxin responsiveness
	Medtr2g013230.1	MBS	CAACTG	+1307	MYB binding site involved in drought-inducibility
	Medtr2g013230.1	GARE-motif	TCTGTTG	-790	gibberellin-responsive element
	Medtr2g013230.1	TGA-element	AACGAC	+1416	auxin-responsive element
MtSDR115E2	Medtr2g013250.1	LTR	CCGAAA	+1057	cis-acting element involved in low-temperature responsiveness
	Medtr2g013250.1	TCA-element	CCATCTTTTT	-682	cis-acting element involved in salicylic acid responsiveness
	Medtr2g013250.1	CGTCA-motif	CGTCA	-74	cis-acting regulatory element involved in the MeJA-responsiveness
	Medtr2g013250.1	CGTCA-motif	CGTCA	-795	cis-acting regulatory element involved in the MeJA-responsiveness
	Medtr2g013250.1	WRE3	CCACCT	-464	wound-responsive element
	Medtr2g013250.1	TGACG-motif	TGACG	+74	cis-acting regulatory element involved in the MeJA-responsiveness
	Medtr2g013250.1	TGACG-motif	TGACG	+795	cis-acting regulatory element involved in the MeJA-responsiveness
	Medtr2g013250.1	WUN-motif	AAATTTCCT	-606	wound-responsive element
	Medtr2g013250.1	TATC-box	TATCCCA	-396	cis-acting element involved in gibberellin-responsiveness
MtSDR115E3	Medtr2g013260.1	WUN-motif	CAATTACAT	+1177	wound-responsive element
	Medtr2g013260.1	TGACG-motif	TGACG	+769	cis-acting regulatory element involved in the MeJA-responsiveness
	Medtr2g013260.1	TGACG-motif	TGACG	+1151	cis-acting regulatory element involved in the MeJA-responsiveness
	Medtr2g013260.1	TGACG-motif	TGACG	-1519	cis-acting regulatory element involved in the MeJA-responsiveness
	Medtr2g013260.1	AuxRR-core	GGTCCAT	+1935	cis-acting regulatory element involved in auxin responsiveness
	Medtr2g013260.1	CGTCA-motif	CGTCA	-769	cis-acting regulatory element involved in the MeJA-responsiveness
	Medtr2g013260.1	CGTCA-motif	CGTCA	-1151	cis-acting regulatory element involved in the MeJA-responsiveness
	Medtr2g013260.1	CGTCA-motif	CGTCA	+1519	cis-acting regulatory element involved in the MeJA-responsiveness
	Medtr2g013260.1	WRE3	CCACCT	-1752	wound-responsive element
MtSDR35C1	Medtr2g022600.1	P-box	CCTTTTG	+1394	gibberellin-responsive element
	Medtr2g022600.1	CGTCA-motif	CGTCA	-1374	cis-acting regulatory element involved in the MeJA-responsiveness
	Medtr2g022600.1	CGTCA-motif	CGTCA	+1377	cis-acting regulatory element involved in the MeJA-responsiveness
	Medtr2g022600.1	ABRE	CACGTG	+24	cis-acting element involved in the abscisic acid responsiveness
	Medtr2g022600.1	ABRE	ACGTG	+25	cis-acting element involved in the abscisic acid responsiveness
	Medtr2g022600.1	ABRE	ACGTG	-1564	cis-acting element involved in the abscisic acid responsiveness
	Medtr2g022600.1	AuxRR-core	GGTCCAT	-1155	cis-acting regulatory element involved in auxin responsiveness
	Medtr2g022600.1	TGACG-motif	TGACG	+1374	cis-acting regulatory element involved in the MeJA-responsiveness
	Medtr2g022600.1	TGACG-motif	TGACG	-1377	cis-acting regulatory element involved in the MeJA-responsiveness
MtSDR108E3	Medtr2g028620.1	CGTCA-motif	CGTCA	+1313	cis-acting regulatory element involved in the MeJA-responsiveness
	Medtr2g028620.1	WRE3	CCACCT	+48	wound-responsive element
	Medtr2g028620.1	ABRE	ACGTG	-1311	cis-acting element involved in the abscisic acid responsiveness
	Medtr2g028620.1	TCA-element	CCATCTTTTT	-1211	cis-acting element involved in salicylic acid responsiveness
	Medtr2g028620.1	LTR	CCGAAA	+202	cis-acting element involved in low-temperature responsiveness
	Medtr2g028620.1	LTR	CCGAAA	+662	cis-acting element involved in low-temperature responsiveness
	Medtr2g028620.1	LTR	CCGAAA	+751	cis-acting element involved in low-temperature responsiveness
	Medtr2g028620.1	LTR	CCGAAA	-1433	cis-acting element involved in low-temperature responsiveness
	Medtr2g028620.1	LTR	CCGAAA	+1731	cis-acting element involved in low-temperature responsiveness
	Medtr2g028620.1	P-box	CCTTTTG	-708	gibberellin-responsive element
	Medtr2g028620.1	TGACG-motif	TGACG	-1313	cis-acting regulatory element involved in the MeJA-responsiveness
	Medtr2g028620.1	WUN-motif	TTATTACAT	+1096	wound-responsive element
	Medtr2g028620.1	WUN-motif	CAATTACAT	-1483	wound-responsive element
	Medtr2g028620.1	WUN-motif	AAATTTCCT	+1788	wound-responsive element
MtSDR1E1	Medtr2g032100.1	TATC-box	TATCCCA	+95	cis-acting element involved in gibberellin-responsiveness
	Medtr2g032100.1	TATC-box	TATCCCA	+839	cis-acting element involved in gibberellin-responsiveness
	Medtr2g032100.1	ABRE	ACGTG	+1066	cis-acting element involved in the abscisic acid responsiveness
	Medtr2g032100.1	TCA-element	TCAGAAGAGG	-1594	cis-acting element involved in salicylic acid responsiveness
MtSDR67E3	Medtr2g041340.1	GARE-motif	TCTGTTG	-1714	gibberellin-responsive element
	Medtr2g041340.1	TGA-element	AACGAC	+1316	auxin-responsive element
	Medtr2g041340.1	ABRE	ACGTG	+254	cis-acting element involved in the abscisic acid responsiveness
	Medtr2g041340.1	ABRE	ACGTG	-1494	cis-acting element involved in the abscisic acid responsiveness
	Medtr2g041340.1	CGTCA-motif	CGTCA	-252	cis-acting regulatory element involved in the MeJA-responsiveness
	Medtr2g041340.1	TCA-element	CCATCTTTTT	+1583	cis-acting element involved in salicylic acid responsiveness
	Medtr2g041340.1	TGACG-motif	TGACG	+252	cis-acting regulatory element involved in the MeJA-responsiveness
MtSDR2E3	Medtr2g073240.1	TGACG-motif	TGACG	+236	cis-acting regulatory element involved in the MeJA-responsiveness
	Medtr2g073240.1	CGTCA-motif	CGTCA	-236	cis-acting regulatory element involved in the MeJA-responsiveness
	Medtr2g073240.1	ABRE	ACGTG	-767	cis-acting element involved in the abscisic acid responsiveness
	Medtr2g073240.1	ABRE	CGCACGTGTC	-1719	cis-acting element involved in the abscisic acid responsiveness
	Medtr2g073240.1	ABRE	CACGTG	-1721	cis-acting element involved in the abscisic acid responsiveness
	Medtr2g073240.1	ABRE	ACGTG	+1722	cis-acting element involved in the abscisic acid responsiveness
	Medtr2g073240.1	TGA-element	AACGAC	-1845	auxin-responsive element
	Medtr2g073240.1	TATC-box	TATCCCA	-471	cis-acting element involved in gibberellin-responsiveness
	Medtr2g073240.1	WUN-motif	AAATTACTA	+317	wound-responsive element
	Medtr2g073240.1	GARE-motif	TCTGTTG	+1125	gibberellin-responsive element
MtSDR73C1	Medtr2g079710.1	P-box	CCTTTTG	+889	gibberellin-responsive element
	Medtr2g079710.1	WRE3	CCACCT	+1203	wound-responsive element
	Medtr2g079710.1	CGTCA-motif	CGTCA	+369	cis-acting regulatory element involved in the MeJA-responsiveness
	Medtr2g079710.1	CGTCA-motif	CGTCA	+459	cis-acting regulatory element involved in the MeJA-responsiveness
	Medtr2g079710.1	CGTCA-motif	CGTCA	+746	cis-acting regulatory element involved in the MeJA-responsiveness
	Medtr2g079710.1	CGTCA-motif	CGTCA	-997	cis-acting regulatory element involved in the MeJA-responsiveness
	Medtr2g079710.1	TGACG-motif	TGACG	-369	cis-acting regulatory element involved in the MeJA-responsiveness
	Medtr2g079710.1	TGACG-motif	TGACG	-459	cis-acting regulatory element involved in the MeJA-responsiveness
	Medtr2g079710.1	TGACG-motif	TGACG	-746	cis-acting regulatory element involved in the MeJA-responsiveness
	Medtr2g079710.1	TGACG-motif	TGACG	+997	cis-acting regulatory element involved in the MeJA-responsiveness
	Medtr2g079710.1	WUN-motif	AAATTTCCT	-922	wound-responsive element
	Medtr2g079710.1	WUN-motif	TTATTACAT	+1943	wound-responsive element
	Medtr2g079710.1	MBS	CAACTG	+372	MYB binding site involved in drought-inducibility
	Medtr2g079710.1	MBS	CAACTG	+860	MYB binding site involved in drought-inducibility
MtSDR117E2	Medtr2g086070.1	WUN-motif	AAATTTCTT	+682	wound-responsive element
	Medtr2g086070.1	TCA-element	CCATCTTTTT	+888	cis-acting element involved in salicylic acid responsiveness
	Medtr2g086070.1	ABRE	ACGTG	-1271	cis-acting element involved in the abscisic acid responsiveness
	Medtr2g086070.1	ABRE	ACGTG	+1686	cis-acting element involved in the abscisic acid responsiveness
	Medtr2g086070.1	WRE3	CCACCT	+783	wound-responsive element
	Medtr2g086070.1	CGTCA-motif	CGTCA	+940	cis-acting regulatory element involved in the MeJA-responsiveness
	Medtr2g086070.1	CGTCA-motif	CGTCA	-1482	cis-acting regulatory element involved in the MeJA-responsiveness
	Medtr2g086070.1	CGTCA-motif	CGTCA	+1775	cis-acting regulatory element involved in the MeJA-responsiveness
	Medtr2g086070.1	TGACG-motif	TGACG	-940	cis-acting regulatory element involved in the MeJA-responsiveness
	Medtr2g086070.1	TGACG-motif	TGACG	+1482	cis-acting regulatory element involved in the MeJA-responsiveness
	Medtr2g086070.1	TGACG-motif	TGACG	-1775	cis-acting regulatory element involved in the MeJA-responsiveness
MtSDR117E3	Medtr2g086090.1	P-box	CCTTTTG	-206	gibberellin-responsive element
	Medtr2g086090.1	ABRE	ACGTG	+41	cis-acting element involved in the abscisic acid responsiveness
	Medtr2g086090.1	ABRE	ACGTG	+1090	cis-acting element involved in the abscisic acid responsiveness
	Medtr2g086090.1	ABRE	ACGTG	-1669	cis-acting element involved in the abscisic acid responsiveness
	Medtr2g086090.1	WRE3	CCACCT	+640	wound-responsive element
	Medtr2g086090.1	LTR	CCGAAA	-395	cis-acting element involved in low-temperature responsiveness
	Medtr2g086090.1	TCA-element	CCATCTTTTT	+1893	cis-acting element involved in salicylic acid responsiveness
	Medtr2g086090.1	GARE-motif	TCTGTTG	+308	gibberellin-responsive element
	Medtr2g086090.1	MBS	CAACTG	+355	MYB binding site involved in drought-inducibility
	Medtr2g086090.1	TGA-element	AACGAC	-593	auxin-responsive element
MtSDR110C1	Medtr2g090165.1	TGA-element	AACGAC	-518	auxin-responsive element
	Medtr2g090165.1	WUN-motif	AAATTTCCT	+1349	wound-responsive element
	Medtr2g090165.1	MBS	CAACTG	+173	MYB binding site involved in drought-inducibility
	Medtr2g090165.1	TGACG-motif	TGACG	+942	cis-acting regulatory element involved in the MeJA-responsiveness
	Medtr2g090165.1	TGACG-motif	TGACG	+1553	cis-acting regulatory element involved in the MeJA-responsiveness
	Medtr2g090165.1	CGTCA-motif	CGTCA	-942	cis-acting regulatory element involved in the MeJA-responsiveness
	Medtr2g090165.1	CGTCA-motif	CGTCA	-1553	cis-acting regulatory element involved in the MeJA-responsiveness
	Medtr2g090165.1	WRE3	CCACCT	+602	wound-responsive element
	Medtr2g090165.1	ABRE	CACGTG	-1690	cis-acting element involved in the abscisic acid responsiveness
	Medtr2g090165.1	ABRE	ACGTG	+1691	cis-acting element involved in the abscisic acid responsiveness
	Medtr2g090165.1	ABRE	GCCGCGTGGC	-1742	cis-acting element involved in the abscisic acid responsiveness
	Medtr2g090165.1	ABRE	CACGTG	-1744	cis-acting element involved in the abscisic acid responsiveness
	Medtr2g090165.1	ABRE	ACGTG	+1745	cis-acting element involved in the abscisic acid responsiveness
	Medtr2g090165.1	TCA-element	CCATCTTTTT	+955	cis-acting element involved in salicylic acid responsiveness
MtSDR6E3	Medtr2g096660.1	MBS	CAACTG	+805	MYB binding site involved in drought-inducibility
	Medtr2g096660.1	LTR	CCGAAA	-1624	cis-acting element involved in low-temperature responsiveness
	Medtr2g096660.1	WRE3	CCACCT	-321	wound-responsive element
	Medtr2g096660.1	ABRE	TACGGTC	-499	cis-acting element involved in the abscisic acid responsiveness
MtSDR108E4	Medtr2g101330.1	LTR	CCGAAA	+226	cis-acting element involved in low-temperature responsiveness
	Medtr2g101330.1	ABRE	ACGTG	-381	cis-acting element involved in the abscisic acid responsiveness
	Medtr2g101330.1	ABRE	ACGTG	+1604	cis-acting element involved in the abscisic acid responsiveness
	Medtr2g101330.1	WUN-motif	AAATTTCTT	-906	wound-responsive element
	Medtr2g101330.1	GARE-motif	TCTGTTG	+1584	gibberellin-responsive element
	Medtr2g101330.1	MBS	CAACTG	-1495	MYB binding site involved in drought-inducibility
MtSDR108E5	Medtr2g104960.1	MBS	CAACTG	+1689	MYB binding site involved in drought-inducibility
	Medtr2g104960.1	WUN-motif	AAATTTCTT	+1053	wound-responsive element
	Medtr2g104960.1	TATC-box	TATCCCA	+1926	cis-acting element involved in gibberellin-responsiveness
	Medtr2g104960.1	circadian	CAAAGATATC	-611	cis-acting regulatory element involved in circadian control
	Medtr2g104960.1	circadian	CAAAGATATC	+1457	cis-acting regulatory element involved in circadian control
	Medtr2g104960.1	CGTCA-motif	CGTCA	+1893	cis-acting regulatory element involved in the MeJA-responsiveness
	Medtr2g104960.1	WRE3	CCACCT	-990	wound-responsive element
	Medtr2g104960.1	WRE3	CCACCT	+1912	wound-responsive element
	Medtr2g104960.1	LTR	CCGAAA	-1250	cis-acting element involved in low-temperature responsiveness
	Medtr2g104960.1	AuxRR-core	GGTCCAT	+349	cis-acting regulatory element involved in auxin responsiveness
	Medtr2g104960.1	AuxRR-core	GGTCCAT	+532	cis-acting regulatory element involved in auxin responsiveness
	Medtr2g104960.1	TGACG-motif	TGACG	-1893	cis-acting regulatory element involved in the MeJA-responsiveness
MtSDR108E6	Medtr3g005170.1	TATC-box	TATCCCA	+868	cis-acting element involved in gibberellin-responsiveness
	Medtr3g005170.1	TATC-box	TATCCCA	+895	cis-acting element involved in gibberellin-responsiveness
	Medtr3g005170.1	MBS	CAACTG	-94	MYB binding site involved in drought-inducibility
	Medtr3g005170.1	MBS	CAACTG	-1312	MYB binding site involved in drought-inducibility
	Medtr3g005170.1	TCA-element	CCATCTTTTT	-1668	cis-acting element involved in salicylic acid responsiveness
	Medtr3g005170.1	ABRE	GACACGTGGC	-1269	cis-acting element involved in the abscisic acid responsiveness
	Medtr3g005170.1	ABRE	CACGTG	-1271	cis-acting element involved in the abscisic acid responsiveness
	Medtr3g005170.1	ABRE	ACGTG	+1272	cis-acting element involved in the abscisic acid responsiveness
MtSDR108E7	Medtr3g005210.1	TGA-element	AACGAC	+984	auxin-responsive element
	Medtr3g005210.1	CGTCA-motif	CGTCA	-1064	cis-acting regulatory element involved in the MeJA-responsiveness
	Medtr3g005210.1	WRE3	CCACCT	+735	wound-responsive element
	Medtr3g005210.1	WRE3	CCACCT	+1593	wound-responsive element
	Medtr3g005210.1	TGACG-motif	TGACG	+1064	cis-acting regulatory element involved in the MeJA-responsiveness
MtSDR460A1	Medtr3g007970.1	WUN-motif	AAATTACTA	+802	wound-responsive element
	Medtr3g007970.1	P-box	CCTTTTG	-1257	gibberellin-responsive element
	Medtr3g007970.1	CGTCA-motif	CGTCA	-593	cis-acting regulatory element involved in the MeJA-responsiveness
	Medtr3g007970.1	CGTCA-motif	CGTCA	-1188	cis-acting regulatory element involved in the MeJA-responsiveness
	Medtr3g007970.1	TGACG-motif	TGACG	+593	cis-acting regulatory element involved in the MeJA-responsiveness
	Medtr3g007970.1	TGACG-motif	TGACG	+1188	cis-acting regulatory element involved in the MeJA-responsiveness
MtSDR460A2	Medtr3g008100.1	TGACG-motif	TGACG	+450	cis-acting regulatory element involved in the MeJA-responsiveness
	Medtr3g008100.1	TGACG-motif	TGACG	+469	cis-acting regulatory element involved in the MeJA-responsiveness
	Medtr3g008100.1	P-box	CCTTTTG	-335	gibberellin-responsive element
	Medtr3g008100.1	CGTCA-motif	CGTCA	-450	cis-acting regulatory element involved in the MeJA-responsiveness
	Medtr3g008100.1	CGTCA-motif	CGTCA	-469	cis-acting regulatory element involved in the MeJA-responsiveness
	Medtr3g008100.1	WRE3	CCACCT	-626	wound-responsive element
	Medtr3g008100.1	ABRE	ACGTG	-128	cis-acting element involved in the abscisic acid responsiveness
	Medtr3g008100.1	MBS	CAACTG	+263	MYB binding site involved in drought-inducibility
MtSDR460A3	Medtr3g008140.1	TCA-element	CCATCTTTTT	+240	cis-acting element involved in salicylic acid responsiveness
	Medtr3g008140.1	CGTCA-motif	CGTCA	-54	cis-acting regulatory element involved in the MeJA-responsiveness
	Medtr3g008140.1	CGTCA-motif	CGTCA	-88	cis-acting regulatory element involved in the MeJA-responsiveness
	Medtr3g008140.1	CGTCA-motif	CGTCA	-122	cis-acting regulatory element involved in the MeJA-responsiveness
	Medtr3g008140.1	TGACG-motif	TGACG	+54	cis-acting regulatory element involved in the MeJA-responsiveness
	Medtr3g008140.1	TGACG-motif	TGACG	+88	cis-acting regulatory element involved in the MeJA-responsiveness
	Medtr3g008140.1	TGACG-motif	TGACG	+122	cis-acting regulatory element involved in the MeJA-responsiveness
MtSDR7C6	Medtr3g009190.1	TCA-element	CCATCTTTTT	-1195	cis-acting element involved in salicylic acid responsiveness
	Medtr3g009190.1	LTR	CCGAAA	+91	cis-acting element involved in low-temperature responsiveness
	Medtr3g009190.1	LTR	CCGAAA	+1632	cis-acting element involved in low-temperature responsiveness
	Medtr3g009190.1	LTR	CCGAAA	+1720	cis-acting element involved in low-temperature responsiveness
	Medtr3g009190.1	WRE3	CCACCT	+583	wound-responsive element
	Medtr3g009190.1	WRE3	CCACCT	+1277	wound-responsive element
	Medtr3g009190.1	circadian	CAAAGATATC	+461	cis-acting regulatory element involved in circadian control
	Medtr3g009190.1	WUN-motif	AAATTACTA	+600	wound-responsive element
	Medtr3g009190.1	WUN-motif	AAATTTCTT	-610	wound-responsive element
	Medtr3g009190.1	WUN-motif	AAATTACTA	-1173	wound-responsive element
	Medtr3g009190.1	WUN-motif	AAATTACT	-1174	wound-responsive element
MtSDR7C7	Medtr3g009200.1	MBS	CAACTG	-1369	MYB binding site involved in drought-inducibility
	Medtr3g009200.1	MBS	CAACTG	-1658	MYB binding site involved in drought-inducibility
	Medtr3g009200.1	WUN-motif	AAATTACT	+253	wound-responsive element
	Medtr3g009200.1	ABRE	GACACGTGGC	+1219	cis-acting element involved in the abscisic acid responsiveness
	Medtr3g009200.1	ABRE	CACGTG	-1221	cis-acting element involved in the abscisic acid responsiveness
	Medtr3g009200.1	ABRE	ACGTG	+1222	cis-acting element involved in the abscisic acid responsiveness
	Medtr3g009200.1	ABRE	GACACGTGGC	-1238	cis-acting element involved in the abscisic acid responsiveness
	Medtr3g009200.1	ABRE	CACGTG	-1240	cis-acting element involved in the abscisic acid responsiveness
	Medtr3g009200.1	ABRE	ACGTG	+1241	cis-acting element involved in the abscisic acid responsiveness
	Medtr3g009200.1	TCA-element	CCATCTTTTT	+1673	cis-acting element involved in salicylic acid responsiveness
MtSDR110C2	Medtr3g020670.1	AuxRR-core	GGTCCAT	-1505	cis-acting regulatory element involved in auxin responsiveness
	Medtr3g020670.1	AuxRR-core	GGTCCAT	-1853	cis-acting regulatory element involved in auxin responsiveness
	Medtr3g020670.1	LTR	CCGAAA	+1058	cis-acting element involved in low-temperature responsiveness
	Medtr3g020670.1	ABRE	ACGTG	-1025	cis-acting element involved in the abscisic acid responsiveness
	Medtr3g020670.1	ABRE	CACGTG	-1512	cis-acting element involved in the abscisic acid responsiveness
	Medtr3g020670.1	ABRE	ACGTG	+1513	cis-acting element involved in the abscisic acid responsiveness
	Medtr3g020670.1	WRE3	CCACCT	-74	wound-responsive element
	Medtr3g020670.1	circadian	CAAAGATATC	+927	cis-acting regulatory element involved in circadian control
	Medtr3g020670.1	circadian	CAAAGATATC	-1146	cis-acting regulatory element involved in circadian control
MtSDR108E8	Medtr3g031650.1	TGACG-motif	TGACG	+1642	cis-acting regulatory element involved in the MeJA-responsiveness
	Medtr3g031650.1	CGTCA-motif	CGTCA	-1642	cis-acting regulatory element involved in the MeJA-responsiveness
	Medtr3g031650.1	TCA-element	CCATCTTTTT	-596	cis-acting element involved in salicylic acid responsiveness
MtSDR65C1	Medtr3g068065.1	CGTCA-motif	CGTCA	-1433	cis-acting regulatory element involved in the MeJA-responsiveness
	Medtr3g068065.1	CGTCA-motif	CGTCA	+1590	cis-acting regulatory element involved in the MeJA-responsiveness
	Medtr3g068065.1	CGTCA-motif	CGTCA	+1666	cis-acting regulatory element involved in the MeJA-responsiveness
	Medtr3g068065.1	ABRE	ACGTG	+851	cis-acting element involved in the abscisic acid responsiveness
	Medtr3g068065.1	ABRE	ACGTG	-1343	cis-acting element involved in the abscisic acid responsiveness
	Medtr3g068065.1	ABRE	ACGTG	-1960	cis-acting element involved in the abscisic acid responsiveness
	Medtr3g068065.1	TGACG-motif	TGACG	+1433	cis-acting regulatory element involved in the MeJA-responsiveness
	Medtr3g068065.1	TGACG-motif	TGACG	-1590	cis-acting regulatory element involved in the MeJA-responsiveness
	Medtr3g068065.1	TGACG-motif	TGACG	-1666	cis-acting regulatory element involved in the MeJA-responsiveness
	Medtr3g068065.1	TATC-box	TATCCCA	+172	cis-acting element involved in gibberellin-responsiveness
	Medtr3g068065.1	WUN-motif	TTATTACAT	-1201	wound-responsive element
	Medtr3g068065.1	circadian	CAAAGATATC	-433	cis-acting regulatory element involved in circadian control
	Medtr3g068065.1	circadian	CAAAGATATC	-1166	cis-acting regulatory element involved in circadian control
MtSDR65C2	Medtr3g068070.1	WUN-motif	AAATTTCTT	+1857	wound-responsive element
	Medtr3g068070.1	GARE-motif	TCTGTTG	+1067	gibberellin-responsive element
	Medtr3g068070.1	MBS	CAACTG	+285	MYB binding site involved in drought-inducibility
	Medtr3g068070.1	MBS	CAACTG	+560	MYB binding site involved in drought-inducibility
	Medtr3g068070.1	MBS	CAACTG	-1471	MYB binding site involved in drought-inducibility
	Medtr3g068070.1	CGTCA-motif	CGTCA	-1000	cis-acting regulatory element involved in the MeJA-responsiveness
	Medtr3g068070.1	ABRE	ACGTG	-73	cis-acting element involved in the abscisic acid responsiveness
	Medtr3g068070.1	ABRE	GCAACGTGTC	-139	cis-acting element involved in the abscisic acid responsiveness
	Medtr3g068070.1	ABRE	ACGTG	-141	cis-acting element involved in the abscisic acid responsiveness
	Medtr3g068070.1	ABRE	ACGTG	-1965	cis-acting element involved in the abscisic acid responsiveness
	Medtr3g068070.1	TCA-element	TCAGAAGAGG	-572	cis-acting element involved in salicylic acid responsiveness
	Medtr3g068070.1	LTR	CCGAAA	-395	cis-acting element involved in low-temperature responsiveness
	Medtr3g068070.1	TGACG-motif	TGACG	+1000	cis-acting regulatory element involved in the MeJA-responsiveness
MtSDR65C3	Medtr3g068085.1	LTR	CCGAAA	+132	cis-acting element involved in low-temperature responsiveness
	Medtr3g068085.1	LTR	CCGAAA	+978	cis-acting element involved in low-temperature responsiveness
	Medtr3g068085.1	ABRE	CACGTG	+837	cis-acting element involved in the abscisic acid responsiveness
	Medtr3g068085.1	ABRE	ACGTG	+838	cis-acting element involved in the abscisic acid responsiveness
	Medtr3g068085.1	TGA-element	AACGAC	+457	auxin-responsive element
	Medtr3g068085.1	TGA-element	AACGAC	+1948	auxin-responsive element
	Medtr3g068085.1	TGA-element	AACGAC	-1954	auxin-responsive element
	Medtr3g068085.1	WUN-motif	AAATTTCTT	-1932	wound-responsive element
	Medtr3g068085.1	GARE-motif	TCTGTTG	-1492	gibberellin-responsive element
MtSDR65C4	Medtr3g068155.1	TGACG-motif	TGACG	-811	cis-acting regulatory element involved in the MeJA-responsiveness
	Medtr3g068155.1	TGACG-motif	TGACG	-972	cis-acting regulatory element involved in the MeJA-responsiveness
	Medtr3g068155.1	P-box	CCTTTTG	+1761	gibberellin-responsive element
	Medtr3g068155.1	ABRE	ACGTG	-970	cis-acting element involved in the abscisic acid responsiveness
	Medtr3g068155.1	CGTCA-motif	CGTCA	+811	cis-acting regulatory element involved in the MeJA-responsiveness
	Medtr3g068155.1	CGTCA-motif	CGTCA	+972	cis-acting regulatory element involved in the MeJA-responsiveness
	Medtr3g068155.1	circadian	CAAAGATATC	+1938	cis-acting regulatory element involved in circadian control
	Medtr3g068155.1	WUN-motif	AAATTACT	-59	wound-responsive element
	Medtr3g068155.1	WUN-motif	AAATTTCTT	-163	wound-responsive element
	Medtr3g068155.1	WUN-motif	CAATTACAT	+493	wound-responsive element
	Medtr3g068155.1	WUN-motif	AAATTACT	+1463	wound-responsive element
	Medtr3g068155.1	WUN-motif	AAATTACTA	+1883	wound-responsive element
MtSDR65C5	Medtr3g068175.1	WUN-motif	TTATTACAT	+1060	wound-responsive element
	Medtr3g068175.1	P-box	CCTTTTG	-1330	gibberellin-responsive element
	Medtr3g068175.1	ABRE	ACGTG	-163	cis-acting element involved in the abscisic acid responsiveness
	Medtr3g068175.1	ABRE	CACGTG	-1851	cis-acting element involved in the abscisic acid responsiveness
	Medtr3g068175.1	ABRE	ACGTG	+1852	cis-acting element involved in the abscisic acid responsiveness
MtSDR7C8	Medtr3g077410.1	circadian	CAAAGATATC	+416	cis-acting regulatory element involved in circadian control
	Medtr3g077410.1	TATC-box	TATCCCA	-1272	cis-acting element involved in gibberellin-responsiveness
	Medtr3g077410.1	LTR	CCGAAA	+1585	cis-acting element involved in low-temperature responsiveness
MtSDR114C2	Medtr3g079320.1	MBS	CAACTG	+429	MYB binding site involved in drought-inducibility
	Medtr3g079320.1	TGA-element	AACGAC	-1002	auxin-responsive element
	Medtr3g079320.1	CGTCA-motif	CGTCA	-1291	cis-acting regulatory element involved in the MeJA-responsiveness
	Medtr3g079320.1	ABRE	ACGTG	+223	cis-acting element involved in the abscisic acid responsiveness
	Medtr3g079320.1	P-box	CCTTTTG	+1053	gibberellin-responsive element
	Medtr3g079320.1	P-box	CCTTTTG	+1964	gibberellin-responsive element
	Medtr3g079320.1	TGACG-motif	TGACG	+1291	cis-acting regulatory element involved in the MeJA-responsiveness
MtSDR50E2	Medtr3g084090.1	TATC-box	TATCCCA	+1520	cis-acting element involved in gibberellin-responsiveness
	Medtr3g084090.1	WUN-motif	CAATTACAT	+421	wound-responsive element
	Medtr3g084090.1	TGACG-motif	TGACG	+988	cis-acting regulatory element involved in the MeJA-responsiveness
	Medtr3g084090.1	CGTCA-motif	CGTCA	-988	cis-acting regulatory element involved in the MeJA-responsiveness
	Medtr3g084090.1	ABRE	CACGTG	+300	cis-acting element involved in the abscisic acid responsiveness
	Medtr3g084090.1	ABRE	ACGTG	+301	cis-acting element involved in the abscisic acid responsiveness
	Medtr3g084090.1	P-box	CCTTTTG	+1307	gibberellin-responsive element
MtSDR152C1	Medtr3g085740.1	P-box	CCTTTTG	-551	gibberellin-responsive element
	Medtr3g085740.1	P-box	CCTTTTG	-664	gibberellin-responsive element
	Medtr3g085740.1	LTR	CCGAAA	+633	cis-acting element involved in low-temperature responsiveness
	Medtr3g085740.1	AuxRR-core	GGTCCAT	-1497	cis-acting regulatory element involved in auxin responsiveness
	Medtr3g085740.1	GARE-motif	TCTGTTG	-683	gibberellin-responsive element
	Medtr3g085740.1	TGA-element	AACGAC	+787	auxin-responsive element
MtSDR12C1	Medtr3g086190.1	MBS	CAACTG	-185	MYB binding site involved in drought-inducibility
	Medtr3g086190.1	MBS	CAACTG	-334	MYB binding site involved in drought-inducibility
	Medtr3g086190.1	circadian	CAAAGATATC	+546	cis-acting regulatory element involved in circadian control
	Medtr3g086190.1	TGACG-motif	TGACG	-445	cis-acting regulatory element involved in the MeJA-responsiveness
	Medtr3g086190.1	TGACG-motif	TGACG	-1141	cis-acting regulatory element involved in the MeJA-responsiveness
	Medtr3g086190.1	ABRE	CACGTG	-1543	cis-acting element involved in the abscisic acid responsiveness
	Medtr3g086190.1	ABRE	ACGTG	+1544	cis-acting element involved in the abscisic acid responsiveness
	Medtr3g086190.1	CGTCA-motif	CGTCA	+445	cis-acting regulatory element involved in the MeJA-responsiveness
	Medtr3g086190.1	CGTCA-motif	CGTCA	+1141	cis-acting regulatory element involved in the MeJA-responsiveness
	Medtr3g086190.1	WRE3	CCACCT	+1185	wound-responsive element
	Medtr3g086190.1	LTR	CCGAAA	-1456	cis-acting element involved in low-temperature responsiveness
	Medtr3g086190.1	TCA-element	CCATCTTTTT	-505	cis-acting element involved in salicylic acid responsiveness
MtSDR12C2	Medtr3g086210.1	GARE-motif	TCTGTTG	-543	gibberellin-responsive element
	Medtr3g086210.1	GARE-motif	TCTGTTG	+1850	gibberellin-responsive element
	Medtr3g086210.1	TGACG-motif	TGACG	+882	cis-acting regulatory element involved in the MeJA-responsiveness
	Medtr3g086210.1	P-box	CCTTTTG	+643	gibberellin-responsive element
	Medtr3g086210.1	ABRE	ACGTG	+169	cis-acting element involved in the abscisic acid responsiveness
	Medtr3g086210.1	ABRE	ACGTG	+879	cis-acting element involved in the abscisic acid responsiveness
	Medtr3g086210.1	ABRE	ACGTG	+1462	cis-acting element involved in the abscisic acid responsiveness
	Medtr3g086210.1	CGTCA-motif	CGTCA	-882	cis-acting regulatory element involved in the MeJA-responsiveness
MtSDR368C1	Medtr3g087850.1	TGACG-motif	TGACG	-1221	cis-acting regulatory element involved in the MeJA-responsiveness
	Medtr3g087850.1	AuxRR-core	GGTCCAT	+1773	cis-acting regulatory element involved in auxin responsiveness
	Medtr3g087850.1	TCA-element	CCATCTTTTT	+676	cis-acting element involved in salicylic acid responsiveness
	Medtr3g087850.1	TCA-element	CCATCTTTTT	+1235	cis-acting element involved in salicylic acid responsiveness
	Medtr3g087850.1	WRE3	CCACCT	+554	wound-responsive element
	Medtr3g087850.1	CGTCA-motif	CGTCA	+1221	cis-acting regulatory element involved in the MeJA-responsiveness
	Medtr3g087850.1	ABRE	ACGTG	+1144	cis-acting element involved in the abscisic acid responsiveness
	Medtr3g087850.1	ABRE	GACACGTGGC	-1172	cis-acting element involved in the abscisic acid responsiveness
	Medtr3g087850.1	ABRE	CACGTG	-1174	cis-acting element involved in the abscisic acid responsiveness
	Medtr3g087850.1	ABRE	ACGTG	+1175	cis-acting element involved in the abscisic acid responsiveness
	Medtr3g087850.1	ABRE	ACGTG	-1482	cis-acting element involved in the abscisic acid responsiveness
	Medtr3g087850.1	circadian	CAAAGATATC	-931	cis-acting regulatory element involved in circadian control
	Medtr3g087850.1	WUN-motif	AAATTTCCT	+1341	wound-responsive element
	Medtr3g087850.1	MBS	CAACTG	-299	MYB binding site involved in drought-inducibility
	Medtr3g087850.1	MBS	CAACTG	-1300	MYB binding site involved in drought-inducibility
MtSDR368C2	Medtr3g087860.1	TATC-box	TATCCCA	+1398	cis-acting element involved in gibberellin-responsiveness
	Medtr3g087860.1	AuxRR-core	GGTCCAT	+1890	cis-acting regulatory element involved in auxin responsiveness
	Medtr3g087860.1	P-box	CCTTTTG	+428	gibberellin-responsive element
	Medtr3g087860.1	TCA-element	TCAGAAGAGG	-857	cis-acting element involved in salicylic acid responsiveness
	Medtr3g087860.1	TCA-element	CCATCTTTTT	+1383	cis-acting element involved in salicylic acid responsiveness
	Medtr3g087860.1	ABRE	ACGTG	+1847	cis-acting element involved in the abscisic acid responsiveness
MtSDR7C9	Medtr3g091070.1	TGACG-motif	TGACG	-956	cis-acting regulatory element involved in the MeJA-responsiveness
	Medtr3g091070.1	TGACG-motif	TGACG	-1441	cis-acting regulatory element involved in the MeJA-responsiveness
	Medtr3g091070.1	TGACG-motif	TGACG	-1491	cis-acting regulatory element involved in the MeJA-responsiveness
	Medtr3g091070.1	LTR	CCGAAA	+1247	cis-acting element involved in low-temperature responsiveness
	Medtr3g091070.1	TCA-element	CCATCTTTTT	-394	cis-acting element involved in salicylic acid responsiveness
	Medtr3g091070.1	ABRE	ACGTG	-50	cis-acting element involved in the abscisic acid responsiveness
	Medtr3g091070.1	ABRE	GACACGTGGC	+496	cis-acting element involved in the abscisic acid responsiveness
	Medtr3g091070.1	ABRE	ACGTG	+764	cis-acting element involved in the abscisic acid responsiveness
	Medtr3g091070.1	CGTCA-motif	CGTCA	+956	cis-acting regulatory element involved in the MeJA-responsiveness
	Medtr3g091070.1	CGTCA-motif	CGTCA	+1441	cis-acting regulatory element involved in the MeJA-responsiveness
	Medtr3g091070.1	CGTCA-motif	CGTCA	+1491	cis-acting regulatory element involved in the MeJA-responsiveness
	Medtr3g091070.1	WRE3	CCACCT	+1079	wound-responsive element
	Medtr3g091070.1	WRE3	CCACCT	+1406	wound-responsive element
	Medtr3g091070.1	WRE3	CCACCT	+1417	wound-responsive element
	Medtr3g091070.1	TGA-element	AACGAC	+1019	auxin-responsive element
	Medtr3g091070.1	TGA-element	AACGAC	+1098	auxin-responsive element
	Medtr3g091070.1	WUN-motif	CCATTTCAA	-262	wound-responsive element
	Medtr3g091070.1	WUN-motif	CAATTACAT	+697	wound-responsive element
MtSDR114C3	Medtr3g098470.1	AuxRR-core	GGTCCAT	-990	cis-acting regulatory element involved in auxin responsiveness
	Medtr3g098470.1	LTR	CCGAAA	+295	cis-acting element involved in low-temperature responsiveness
	Medtr3g098470.1	ABRE	ACGTG	+1176	cis-acting element involved in the abscisic acid responsiveness
	Medtr3g098470.1	ABRE	ACGTG	+1515	cis-acting element involved in the abscisic acid responsiveness
	Medtr3g098470.1	WRE3	CCACCT	+700	wound-responsive element
	Medtr3g098470.1	WUN-motif	AAATTTCTT	+1274	wound-responsive element
	Medtr3g098470.1	TATC-box	TATCCCA	+1932	cis-acting element involved in gibberellin-responsiveness
MtSDR35C2	Medtr3g098750.1	GARE-motif	TCTGTTG	-81	gibberellin-responsive element
	Medtr3g098750.1	WUN-motif	AAATTTCTT	+1357	wound-responsive element
	Medtr3g098750.1	ABRE	CACGTG	-1714	cis-acting element involved in the abscisic acid responsiveness
	Medtr3g098750.1	ABRE	ACGTG	+1715	cis-acting element involved in the abscisic acid responsiveness
Medtr3g101500.1	Medtr3g101500.1	MBS	CAACTG	-132	MYB binding site involved in drought-inducibility
	Medtr3g101500.1	MBS	CAACTG	-886	MYB binding site involved in drought-inducibility
	Medtr3g101500.1	GARE-motif	TCTGTTG	-262	gibberellin-responsive element
	Medtr3g101500.1	TGA-element	AACGAC	+1374	auxin-responsive element
	Medtr3g101500.1	P-box	CCTTTTG	+475	gibberellin-responsive element
	Medtr3g101500.1	TCA-element	CCATCTTTTT	+176	cis-acting element involved in salicylic acid responsiveness
	Medtr3g101500.1	LTR	CCGAAA	+868	cis-acting element involved in low-temperature responsiveness
	Medtr3g101500.1	CGTCA-motif	CGTCA	+834	cis-acting regulatory element involved in the MeJA-responsiveness
	Medtr3g101500.1	TGACG-motif	TGACG	-834	cis-acting regulatory element involved in the MeJA-responsiveness
MtSDR31E1	Medtr3g105440.1	GARE-motif	TCTGTTG	-1772	gibberellin-responsive element
	Medtr3g105440.1	TGACG-motif	TGACG	-755	cis-acting regulatory element involved in the MeJA-responsiveness
	Medtr3g105440.1	ABRE	TACGGTC	+42	cis-acting element involved in the abscisic acid responsiveness
	Medtr3g105440.1	ABRE	ACGTG	-251	cis-acting element involved in the abscisic acid responsiveness
	Medtr3g105440.1	ABRE	ACGTG	-823	cis-acting element involved in the abscisic acid responsiveness
	Medtr3g105440.1	CGTCA-motif	CGTCA	+755	cis-acting regulatory element involved in the MeJA-responsiveness
	Medtr3g105440.1	WRE3	CCACCT	+771	wound-responsive element
	Medtr3g105440.1	TCA-element	TCAGAAGAGG	-515	cis-acting element involved in salicylic acid responsiveness
MtSDR460A4	Medtr3g111980.1	GARE-motif	TCTGTTG	-501	gibberellin-responsive element
	Medtr3g111980.1	WRE3	CCACCT	+1602	wound-responsive element
	Medtr3g111980.1	ABRE	CACGTG	+467	cis-acting element involved in the abscisic acid responsiveness
	Medtr3g111980.1	ABRE	ACGTG	+468	cis-acting element involved in the abscisic acid responsiveness
MtSDR460A5	Medtr3g111990.1	TCA-element	CCATCTTTTT	+1266	cis-acting element involved in salicylic acid responsiveness
	Medtr3g111990.1	ABRE	ACGTG	+226	cis-acting element involved in the abscisic acid responsiveness
	Medtr3g111990.1	ABRE	ACGTG	-1066	cis-acting element involved in the abscisic acid responsiveness
	Medtr3g111990.1	CGTCA-motif	CGTCA	-160	cis-acting regulatory element involved in the MeJA-responsiveness
	Medtr3g111990.1	CGTCA-motif	CGTCA	+349	cis-acting regulatory element involved in the MeJA-responsiveness
	Medtr3g111990.1	CGTCA-motif	CGTCA	-919	cis-acting regulatory element involved in the MeJA-responsiveness
	Medtr3g111990.1	WRE3	CCACCT	+326	wound-responsive element
	Medtr3g111990.1	TGACG-motif	TGACG	+160	cis-acting regulatory element involved in the MeJA-responsiveness
	Medtr3g111990.1	TGACG-motif	TGACG	-349	cis-acting regulatory element involved in the MeJA-responsiveness
	Medtr3g111990.1	TGACG-motif	TGACG	+919	cis-acting regulatory element involved in the MeJA-responsiveness
	Medtr3g111990.1	circadian	CAAAGATATC	+373	cis-acting regulatory element involved in circadian control
	Medtr3g111990.1	WUN-motif	AAATTACTA	-1431	wound-responsive element
	Medtr3g111990.1	WUN-motif	AAATTACT	-1432	wound-responsive element
	Medtr3g111990.1	MBS	CAACTG	+827	MYB binding site involved in drought-inducibility
MtSDR110C3	Medtr3g113870.1	WUN-motif	AAATTTCTT	+167	wound-responsive element
	Medtr3g113870.1	MBS	CAACTG	-1155	MYB binding site involved in drought-inducibility
	Medtr3g113870.1	AuxRR-core	GGTCCAT	-848	cis-acting regulatory element involved in auxin responsiveness
	Medtr3g113870.1	TGACG-motif	TGACG	-37	cis-acting regulatory element involved in the MeJA-responsiveness
	Medtr3g113870.1	P-box	CCTTTTG	+1768	gibberellin-responsive element
	Medtr3g113870.1	CGTCA-motif	CGTCA	+37	cis-acting regulatory element involved in the MeJA-responsiveness
	Medtr3g113870.1	LTR	CCGAAA	-839	cis-acting element involved in low-temperature responsiveness
MtSDR460A6	Medtr3g116840.1	WUN-motif	AAATTACT	+316	wound-responsive element
	Medtr3g116840.1	circadian	CAAAGATATC	+518	cis-acting regulatory element involved in circadian control
	Medtr3g116840.1	MBS	CAACTG	-1874	MYB binding site involved in drought-inducibility
	Medtr3g116840.1	WRE3	CCACCT	-1139	wound-responsive element
MtSDR81U1	Medtr3g118430.1	TCA-element	CCATCTTTTT	-1342	cis-acting element involved in salicylic acid responsiveness
	Medtr3g118430.1	LTR	CCGAAA	+348	cis-acting element involved in low-temperature responsiveness
	Medtr3g118430.1	WRE3	CCACCT	+1382	wound-responsive element
	Medtr3g118430.1	WRE3	CCACCT	+1399	wound-responsive element
	Medtr3g118430.1	ABRE	ACGTG	+1270	cis-acting element involved in the abscisic acid responsiveness
	Medtr3g118430.1	ABRE	ACGTG	+1907	cis-acting element involved in the abscisic acid responsiveness
	Medtr3g118430.1	TGA-element	AACGAC	+867	auxin-responsive element
	Medtr3g118430.1	circadian	CAAAGATATC	+1628	cis-acting regulatory element involved in circadian control
MtSDR108E9	Medtr4g006940.1	TGACG-motif	TGACG	-860	cis-acting regulatory element involved in the MeJA-responsiveness
	Medtr4g006940.1	TGACG-motif	TGACG	+1438	cis-acting regulatory element involved in the MeJA-responsiveness
	Medtr4g006940.1	WRE3	CCACCT	-966	wound-responsive element
	Medtr4g006940.1	WRE3	CCACCT	-1319	wound-responsive element
	Medtr4g006940.1	WRE3	CCACCT	+1506	wound-responsive element
	Medtr4g006940.1	CGTCA-motif	CGTCA	+860	cis-acting regulatory element involved in the MeJA-responsiveness
	Medtr4g006940.1	CGTCA-motif	CGTCA	-1438	cis-acting regulatory element involved in the MeJA-responsiveness
	Medtr4g006940.1	TCA-element	CCATCTTTTT	-567	cis-acting element involved in salicylic acid responsiveness
	Medtr4g006940.1	TCA-element	CCATCTTTTT	-976	cis-acting element involved in salicylic acid responsiveness
	Medtr4g006940.1	WUN-motif	TTATTACAT	+1907	wound-responsive element
	Medtr4g006940.1	circadian	CAAAGATATC	-511	cis-acting regulatory element involved in circadian control
	Medtr4g006940.1	circadian	CAAAGATATC	+1681	cis-acting regulatory element involved in circadian control
MtSDR108E10	Medtr4g009040.1	ABRE	CACGTG	+465	cis-acting element involved in the abscisic acid responsiveness
	Medtr4g009040.1	ABRE	ACGTG	+466	cis-acting element involved in the abscisic acid responsiveness
	Medtr4g009040.1	ABRE	ACGTG	-1802	cis-acting element involved in the abscisic acid responsiveness
	Medtr4g009040.1	P-box	CCTTTTG	-546	gibberellin-responsive element
	Medtr4g009040.1	AuxRR-core	GGTCCAT	-1814	cis-acting regulatory element involved in auxin responsiveness
	Medtr4g009040.1	MBS	CAACTG	-857	MYB binding site involved in drought-inducibility
	Medtr4g009040.1	WUN-motif	AAATTTCCT	+371	wound-responsive element
MtSDR108E11	Medtr4g009690.1	WUN-motif	TTATTACAT	-626	wound-responsive element
	Medtr4g009690.1	MBS	CAACTG	+1232	MYB binding site involved in drought-inducibility
	Medtr4g009690.1	TGA-element	AACGAC	+1080	auxin-responsive element
	Medtr4g009690.1	ABRE	ACGTG	-125	cis-acting element involved in the abscisic acid responsiveness
	Medtr4g009690.1	ABRE	ACGTG	-164	cis-acting element involved in the abscisic acid responsiveness
	Medtr4g009690.1	ABRE	ACGTG	+1378	cis-acting element involved in the abscisic acid responsiveness
	Medtr4g009690.1	CGTCA-motif	CGTCA	-1053	cis-acting regulatory element involved in the MeJA-responsiveness
	Medtr4g009690.1	WRE3	CCACCT	+471	wound-responsive element
	Medtr4g009690.1	WRE3	CCACCT	+915	wound-responsive element
	Medtr4g009690.1	LTR	CCGAAA	-73	cis-acting element involved in low-temperature responsiveness
	Medtr4g009690.1	AuxRR-core	GGTCCAT	-1826	cis-acting regulatory element involved in auxin responsiveness
	Medtr4g009690.1	TGACG-motif	TGACG	+1053	cis-acting regulatory element involved in the MeJA-responsiveness
MtSDR358U1	Medtr4g021815.1	circadian	CAAAGATATC	-1065	cis-acting regulatory element involved in circadian control
	Medtr4g021815.1	TATC-box	TATCCCA	+1167	cis-acting element involved in gibberellin-responsiveness
	Medtr4g021815.1	MBS	CAACTG	+1637	MYB binding site involved in drought-inducibility
	Medtr4g021815.1	TCA-element	CCATCTTTTT	-445	cis-acting element involved in salicylic acid responsiveness
	Medtr4g021815.1	TCA-element	CCATCTTTTT	+1572	cis-acting element involved in salicylic acid responsiveness
	Medtr4g021815.1	ABRE	ACGTG	-1858	cis-acting element involved in the abscisic acid responsiveness
MtSDR108E12	Medtr4g023730.1	ABRE	ACGTG	-255	cis-acting element involved in the abscisic acid responsiveness
	Medtr4g023730.1	CGTCA-motif	CGTCA	+11	cis-acting regulatory element involved in the MeJA-responsiveness
	Medtr4g023730.1	CGTCA-motif	CGTCA	+257	cis-acting regulatory element involved in the MeJA-responsiveness
	Medtr4g023730.1	CGTCA-motif	CGTCA	-1021	cis-acting regulatory element involved in the MeJA-responsiveness
	Medtr4g023730.1	TCA-element	CCATCTTTTT	-81	cis-acting element involved in salicylic acid responsiveness
	Medtr4g023730.1	TGACG-motif	TGACG	-11	cis-acting regulatory element involved in the MeJA-responsiveness
	Medtr4g023730.1	TGACG-motif	TGACG	-257	cis-acting regulatory element involved in the MeJA-responsiveness
	Medtr4g023730.1	TGACG-motif	TGACG	+1021	cis-acting regulatory element involved in the MeJA-responsiveness
	Medtr4g023730.1	WUN-motif	TTATTACAT	+1654	wound-responsive element
	Medtr4g023730.1	MBS	CAACTG	-1338	MYB binding site involved in drought-inducibility
MtSDR50E3	Medtr4g024600.1	TGACG-motif	TGACG	-122	cis-acting regulatory element involved in the MeJA-responsiveness
	Medtr4g024600.1	TGACG-motif	TGACG	-619	cis-acting regulatory element involved in the MeJA-responsiveness
	Medtr4g024600.1	TCA-element	CCATCTTTTT	+1490	cis-acting element involved in salicylic acid responsiveness
	Medtr4g024600.1	ABRE	ACGTG	+720	cis-acting element involved in the abscisic acid responsiveness
	Medtr4g024600.1	WRE3	CCACCT	+1130	wound-responsive element
	Medtr4g024600.1	CGTCA-motif	CGTCA	+122	cis-acting regulatory element involved in the MeJA-responsiveness
	Medtr4g024600.1	CGTCA-motif	CGTCA	+619	cis-acting regulatory element involved in the MeJA-responsiveness
	Medtr4g024600.1	WUN-motif	TTATTACAT	-675	wound-responsive element
	Medtr4g024600.1	WUN-motif	AAATTACT	-902	wound-responsive element
MtSDR110C4	Medtr4g052300.1	TGA-element	AACGAC	-868	auxin-responsive element
	Medtr4g052300.1	GARE-motif	TCTGTTG	+779	gibberellin-responsive element
	Medtr4g052300.1	AuxRR-core	GGTCCAT	+1628	cis-acting regulatory element involved in auxin responsiveness
	Medtr4g052300.1	WRE3	CCACCT	-1157	wound-responsive element
	Medtr4g052300.1	ABRE	ACGTG	+600	cis-acting element involved in the abscisic acid responsiveness
	Medtr4g052300.1	ABRE	TACGGTC	+1651	cis-acting element involved in the abscisic acid responsiveness
MtSDR110C5	Medtr4g052320.1	ABRE	ACGTG	-232	cis-acting element involved in the abscisic acid responsiveness
	Medtr4g052320.1	ABRE	TACGGTC	+1657	cis-acting element involved in the abscisic acid responsiveness
	Medtr4g052320.1	WRE3	CCACCT	-1198	wound-responsive element
	Medtr4g052320.1	CGTCA-motif	CGTCA	-506	cis-acting regulatory element involved in the MeJA-responsiveness
	Medtr4g052320.1	CGTCA-motif	CGTCA	+903	cis-acting regulatory element involved in the MeJA-responsiveness
	Medtr4g052320.1	TCA-element	CCATCTTTTT	+18	cis-acting element involved in salicylic acid responsiveness
	Medtr4g052320.1	TCA-element	CCATCTTTTT	-983	cis-acting element involved in salicylic acid responsiveness
	Medtr4g052320.1	AuxRR-core	GGTCCAT	+1634	cis-acting regulatory element involved in auxin responsiveness
	Medtr4g052320.1	TGACG-motif	TGACG	+506	cis-acting regulatory element involved in the MeJA-responsiveness
	Medtr4g052320.1	TGACG-motif	TGACG	-903	cis-acting regulatory element involved in the MeJA-responsiveness
MtSDR110C6	Medtr4g052340.1	MBS	CAACTG	-305	MYB binding site involved in drought-inducibility
	Medtr4g052340.1	MBS	CAACTG	+908	MYB binding site involved in drought-inducibility
	Medtr4g052340.1	WUN-motif	AAATTTCTT	-546	wound-responsive element
	Medtr4g052340.1	AuxRR-core	GGTCCAT	+1514	cis-acting regulatory element involved in auxin responsiveness
	Medtr4g052340.1	TGACG-motif	TGACG	-1984	cis-acting regulatory element involved in the MeJA-responsiveness
	Medtr4g052340.1	ABRE	GCCGCGTGGC	+932	cis-acting element involved in the abscisic acid responsiveness
	Medtr4g052340.1	CGTCA-motif	CGTCA	+1984	cis-acting regulatory element involved in the MeJA-responsiveness
	Medtr4g052340.1	LTR	CCGAAA	-30	cis-acting element involved in low-temperature responsiveness
	Medtr4g052340.1	P-box	CCTTTTG	-1382	gibberellin-responsive element
MtSDR110C7	Medtr4g052350.1	ABRE	ACGTG	+874	cis-acting element involved in the abscisic acid responsiveness
	Medtr4g052350.1	ABRE	ACGTG	+1791	cis-acting element involved in the abscisic acid responsiveness
	Medtr4g052350.1	ABRE	ACGTG	+1850	cis-acting element involved in the abscisic acid responsiveness
	Medtr4g052350.1	ABRE	CACGTG	-1875	cis-acting element involved in the abscisic acid responsiveness
	Medtr4g052350.1	ABRE	ACGTG	+1876	cis-acting element involved in the abscisic acid responsiveness
	Medtr4g052350.1	LTR	CCGAAA	-312	cis-acting element involved in low-temperature responsiveness
	Medtr4g052350.1	TCA-element	CCATCTTTTT	-1083	cis-acting element involved in salicylic acid responsiveness
	Medtr4g052350.1	TCA-element	CCATCTTTTT	-1571	cis-acting element involved in salicylic acid responsiveness
	Medtr4g052350.1	WUN-motif	AAATTTCTT	+1452	wound-responsive element
MtSDR67E4	Medtr4g053420.1	MBS	CAACTG	-357	MYB binding site involved in drought-inducibility
	Medtr4g053420.1	AuxRR-core	GGTCCAT	-1167	cis-acting regulatory element involved in auxin responsiveness
	Medtr4g053420.1	TGACG-motif	TGACG	-612	cis-acting regulatory element involved in the MeJA-responsiveness
	Medtr4g053420.1	CGTCA-motif	CGTCA	+612	cis-acting regulatory element involved in the MeJA-responsiveness
	Medtr4g053420.1	ABRE	ACGTG	+764	cis-acting element involved in the abscisic acid responsiveness
	Medtr4g053420.1	TCA-element	CCATCTTTTT	+1459	cis-acting element involved in salicylic acid responsiveness
MtSDR117E4	Medtr4g053785.1	TGACG-motif	TGACG	+1336	cis-acting regulatory element involved in the MeJA-responsiveness
	Medtr4g053785.1	ABRE	ACGTG	+12	cis-acting element involved in the abscisic acid responsiveness
	Medtr4g053785.1	ABRE	AACCCGG	+1198	cis-acting element involved in the abscisic acid responsiveness
	Medtr4g053785.1	CGTCA-motif	CGTCA	-1336	cis-acting regulatory element involved in the MeJA-responsiveness
	Medtr4g053785.1	P-box	CCTTTTG	+27	gibberellin-responsive element
MtSDR117E5	Medtr4g053880.1	LTR	CCGAAA	-1563	cis-acting element involved in low-temperature responsiveness
	Medtr4g053880.1	WRE3	CCACCT	+338	wound-responsive element
	Medtr4g053880.1	CGTCA-motif	CGTCA	+221	cis-acting regulatory element involved in the MeJA-responsiveness
	Medtr4g053880.1	CGTCA-motif	CGTCA	+840	cis-acting regulatory element involved in the MeJA-responsiveness
	Medtr4g053880.1	CGTCA-motif	CGTCA	+846	cis-acting regulatory element involved in the MeJA-responsiveness
	Medtr4g053880.1	ABRE	ACGTG	-219	cis-acting element involved in the abscisic acid responsiveness
	Medtr4g053880.1	ABRE	GACACGTGGC	-370	cis-acting element involved in the abscisic acid responsiveness
	Medtr4g053880.1	ABRE	CACGTG	+372	cis-acting element involved in the abscisic acid responsiveness
	Medtr4g053880.1	ABRE	ACGTG	+373	cis-acting element involved in the abscisic acid responsiveness
	Medtr4g053880.1	ABRE	GCAACGTGTC	+399	cis-acting element involved in the abscisic acid responsiveness
	Medtr4g053880.1	ABRE	ACGTG	+402	cis-acting element involved in the abscisic acid responsiveness
	Medtr4g053880.1	TGACG-motif	TGACG	-221	cis-acting regulatory element involved in the MeJA-responsiveness
	Medtr4g053880.1	TGACG-motif	TGACG	-840	cis-acting regulatory element involved in the MeJA-responsiveness
	Medtr4g053880.1	TGACG-motif	TGACG	-846	cis-acting regulatory element involved in the MeJA-responsiveness
	Medtr4g053880.1	TATC-box	TATCCCA	+1117	cis-acting element involved in gibberellin-responsiveness
	Medtr4g053880.1	WUN-motif	AAATTACTA	+297	wound-responsive element
	Medtr4g053880.1	WUN-motif	AAATTACT	+870	wound-responsive element
	Medtr4g053880.1	MBS	CAACTG	-157	MYB binding site involved in drought-inducibility
	Medtr4g053880.1	MBS	CAACTG	+904	MYB binding site involved in drought-inducibility
	Medtr4g053880.1	MBS	CAACTG	+958	MYB binding site involved in drought-inducibility
	Medtr4g053880.1	MBS	CAACTG	-1733	MYB binding site involved in drought-inducibility
MtSDR117E6	Medtr4g053900.1	CGTCA-motif	CGTCA	-694	cis-acting regulatory element involved in the MeJA-responsiveness
	Medtr4g053900.1	ABRE	ACGTG	-629	cis-acting element involved in the abscisic acid responsiveness
	Medtr4g053900.1	ABRE	ACGTG	+1439	cis-acting element involved in the abscisic acid responsiveness
	Medtr4g053900.1	ABRE	ACGTG	+1865	cis-acting element involved in the abscisic acid responsiveness
	Medtr4g053900.1	LTR	CCGAAA	+319	cis-acting element involved in low-temperature responsiveness
	Medtr4g053900.1	TGACG-motif	TGACG	+694	cis-acting regulatory element involved in the MeJA-responsiveness
	Medtr4g053900.1	WUN-motif	TAATTACTC	-922	wound-responsive element
	Medtr4g053900.1	WUN-motif	CCATTTCAA	+1956	wound-responsive element
MtSDR117E7	Medtr4g054220.1	TCA-element	CCATCTTTTT	-1430	cis-acting element involved in salicylic acid responsiveness
	Medtr4g054220.1	WRE3	CCACCT	-1852	wound-responsive element
	Medtr4g054220.1	ABRE	ACGTG	-5	cis-acting element involved in the abscisic acid responsiveness
	Medtr4g054220.1	ABRE	ACGTG	-1320	cis-acting element involved in the abscisic acid responsiveness
MtSDR117E8	Medtr4g054820.1	TGA-element	AACGAC	+1220	auxin-responsive element
	Medtr4g054820.1	TGACG-motif	TGACG	-1252	cis-acting regulatory element involved in the MeJA-responsiveness
	Medtr4g054820.1	AuxRR-core	GGTCCAT	-1710	cis-acting regulatory element involved in auxin responsiveness
	Medtr4g054820.1	TCA-element	CCATCTTTTT	+1293	cis-acting element involved in salicylic acid responsiveness
	Medtr4g054820.1	TCA-element	CCATCTTTTT	-1704	cis-acting element involved in salicylic acid responsiveness
	Medtr4g054820.1	CGTCA-motif	CGTCA	+1252	cis-acting regulatory element involved in the MeJA-responsiveness
	Medtr4g054820.1	P-box	CCTTTTG	+985	gibberellin-responsive element
MtSDR67E5	Medtr4g056100.1	MBS	CAACTG	+1288	MYB binding site involved in drought-inducibility
	Medtr4g056100.1	TCA-element	CCATCTTTTT	-1649	cis-acting element involved in salicylic acid responsiveness
	Medtr4g056100.1	WRE3	CCACCT	-595	wound-responsive element
	Medtr4g056100.1	WRE3	CCACCT	-1202	wound-responsive element
	Medtr4g056100.1	CGTCA-motif	CGTCA	-1096	cis-acting regulatory element involved in the MeJA-responsiveness
	Medtr4g056100.1	ABRE	CACGTG	+310	cis-acting element involved in the abscisic acid responsiveness
	Medtr4g056100.1	ABRE	ACGTG	+311	cis-acting element involved in the abscisic acid responsiveness
	Medtr4g056100.1	ABRE	ACGTG	+327	cis-acting element involved in the abscisic acid responsiveness
	Medtr4g056100.1	ABRE	ACGTG	-391	cis-acting element involved in the abscisic acid responsiveness
	Medtr4g056100.1	ABRE	CACGTG	-1713	cis-acting element involved in the abscisic acid responsiveness
	Medtr4g056100.1	ABRE	ACGTG	+1714	cis-acting element involved in the abscisic acid responsiveness
	Medtr4g056100.1	ABRE	ACGTG	-1943	cis-acting element involved in the abscisic acid responsiveness
	Medtr4g056100.1	TGACG-motif	TGACG	+1096	cis-acting regulatory element involved in the MeJA-responsiveness
MtSDR132C2	Medtr4g058810.1	WRE3	CCACCT	+1155	wound-responsive element
	Medtr4g058810.1	TCA-element	CCATCTTTTT	+546	cis-acting element involved in salicylic acid responsiveness
	Medtr4g058810.1	TCA-element	CCATCTTTTT	+967	cis-acting element involved in salicylic acid responsiveness
	Medtr4g058810.1	LTR	CCGAAA	+1585	cis-acting element involved in low-temperature responsiveness
	Medtr4g058810.1	TGA-element	AACGAC	-326	auxin-responsive element
	Medtr4g058810.1	TGA-element	AACGAC	-1811	auxin-responsive element
	Medtr4g058810.1	GARE-motif	TCTGTTG	+78	gibberellin-responsive element
	Medtr4g058810.1	MBS	CAACTG	+1363	MYB binding site involved in drought-inducibility
MtSDR132C3	Medtr4g058820.1	MBS	CAACTG	-1891	MYB binding site involved in drought-inducibility
	Medtr4g058820.1	WUN-motif	AAATTACT	+727	wound-responsive element
	Medtr4g058820.1	WUN-motif	AAATTTCTT	+981	wound-responsive element
	Medtr4g058820.1	TGA-element	AACGAC	-1794	auxin-responsive element
	Medtr4g058820.1	LTR	CCGAAA	-1250	cis-acting element involved in low-temperature responsiveness
	Medtr4g058820.1	LTR	CCGAAA	+1916	cis-acting element involved in low-temperature responsiveness
	Medtr4g058820.1	CGTCA-motif	CGTCA	+1108	cis-acting regulatory element involved in the MeJA-responsiveness
	Medtr4g058820.1	CGTCA-motif	CGTCA	+1219	cis-acting regulatory element involved in the MeJA-responsiveness
	Medtr4g058820.1	CGTCA-motif	CGTCA	+1831	cis-acting regulatory element involved in the MeJA-responsiveness
	Medtr4g058820.1	ABRE	ACGTG	-144	cis-acting element involved in the abscisic acid responsiveness
	Medtr4g058820.1	P-box	CCTTTTG	+1086	gibberellin-responsive element
	Medtr4g058820.1	TGACG-motif	TGACG	-1108	cis-acting regulatory element involved in the MeJA-responsiveness
	Medtr4g058820.1	TGACG-motif	TGACG	-1219	cis-acting regulatory element involved in the MeJA-responsiveness
	Medtr4g058820.1	TGACG-motif	TGACG	-1831	cis-acting regulatory element involved in the MeJA-responsiveness
MtSDR132C5	Medtr4g058840.1	WUN-motif	AAATTACT	+727	wound-responsive element
	Medtr4g058840.1	WUN-motif	AAATTTCTT	+981	wound-responsive element
	Medtr4g058840.1	MBS	CAACTG	-1891	MYB binding site involved in drought-inducibility
	Medtr4g058840.1	TGA-element	AACGAC	-1794	auxin-responsive element
MtSDR6E4	Medtr4g063600.1	WRE3	CCACCT	-945	wound-responsive element
	Medtr4g063600.1	ABRE	GCAACGTGTC	-586	cis-acting element involved in the abscisic acid responsiveness
	Medtr4g063600.1	ABRE	CACGTG	+588	cis-acting element involved in the abscisic acid responsiveness
	Medtr4g063600.1	ABRE	ACGTG	+589	cis-acting element involved in the abscisic acid responsiveness
	Medtr4g063600.1	ABRE	ACGTG	+1668	cis-acting element involved in the abscisic acid responsiveness
	Medtr4g063600.1	TCA-element	CCATCTTTTT	+766	cis-acting element involved in salicylic acid responsiveness
	Medtr4g063600.1	WUN-motif	AAATTACTA	-1362	wound-responsive element
	Medtr4g063600.1	WUN-motif	AAATTACT	-1363	wound-responsive element
	Medtr4g063600.1	GARE-motif	TCTGTTG	-205	gibberellin-responsive element
MtSDR65C6	Medtr4g064883.1	MBS	CAACTG	-640	MYB binding site involved in drought-inducibility
	Medtr4g064883.1	TGA-element	AACGAC	-1211	auxin-responsive element
	Medtr4g064883.1	TGA-element	AACGAC	+1650	auxin-responsive element
	Medtr4g064883.1	LTR	CCGAAA	-178	cis-acting element involved in low-temperature responsiveness
	Medtr4g064883.1	CGTCA-motif	CGTCA	+1655	cis-acting regulatory element involved in the MeJA-responsiveness
	Medtr4g064883.1	ABRE	CACGTG	+691	cis-acting element involved in the abscisic acid responsiveness
	Medtr4g064883.1	ABRE	ACGTG	+692	cis-acting element involved in the abscisic acid responsiveness
	Medtr4g064883.1	ABRE	ACGTG	+1514	cis-acting element involved in the abscisic acid responsiveness
	Medtr4g064883.1	P-box	CCTTTTG	+331	gibberellin-responsive element
	Medtr4g064883.1	TGACG-motif	TGACG	-1655	cis-acting regulatory element involved in the MeJA-responsiveness
MtSDR65C7	Medtr4g064887.1	TGA-element	AACGAC	+14	auxin-responsive element
	Medtr4g064887.1	MBS	CAACTG	+1707	MYB binding site involved in drought-inducibility
	Medtr4g064887.1	TGACG-motif	TGACG	-149	cis-acting regulatory element involved in the MeJA-responsiveness
	Medtr4g064887.1	TGACG-motif	TGACG	-168	cis-acting regulatory element involved in the MeJA-responsiveness
	Medtr4g064887.1	TGACG-motif	TGACG	+1170	cis-acting regulatory element involved in the MeJA-responsiveness
	Medtr4g064887.1	P-box	CCTTTTG	+777	gibberellin-responsive element
	Medtr4g064887.1	CGTCA-motif	CGTCA	+149	cis-acting regulatory element involved in the MeJA-responsiveness
	Medtr4g064887.1	CGTCA-motif	CGTCA	+168	cis-acting regulatory element involved in the MeJA-responsiveness
	Medtr4g064887.1	CGTCA-motif	CGTCA	-1170	cis-acting regulatory element involved in the MeJA-responsiveness
	Medtr4g064887.1	ABRE	ACGTG	-213	cis-acting element involved in the abscisic acid responsiveness
	Medtr4g064887.1	ABRE	ACGTG	-546	cis-acting element involved in the abscisic acid responsiveness
MtSDR31E2	Medtr4g068110.1	WRE3	CCACCT	+17	wound-responsive element
	Medtr4g068110.1	WRE3	CCACCT	+1904	wound-responsive element
	Medtr4g068110.1	ABRE	ACGTG	-1269	cis-acting element involved in the abscisic acid responsiveness
	Medtr4g068110.1	MBS	CAACTG	-565	MYB binding site involved in drought-inducibility
	Medtr4g068110.1	MBS	CAACTG	-867	MYB binding site involved in drought-inducibility
MtSDR460A7	Medtr4g070340.1	TGACG-motif	TGACG	-184	cis-acting regulatory element involved in the MeJA-responsiveness
	Medtr4g070340.1	TGACG-motif	TGACG	+428	cis-acting regulatory element involved in the MeJA-responsiveness
	Medtr4g070340.1	TGACG-motif	TGACG	-1191	cis-acting regulatory element involved in the MeJA-responsiveness
	Medtr4g070340.1	ABRE	ACGTG	+28	cis-acting element involved in the abscisic acid responsiveness
	Medtr4g070340.1	ABRE	ACGTG	+1868	cis-acting element involved in the abscisic acid responsiveness
	Medtr4g070340.1	WRE3	CCACCT	+1016	wound-responsive element
	Medtr4g070340.1	WRE3	CCACCT	+1468	wound-responsive element
	Medtr4g070340.1	CGTCA-motif	CGTCA	+184	cis-acting regulatory element involved in the MeJA-responsiveness
	Medtr4g070340.1	CGTCA-motif	CGTCA	-428	cis-acting regulatory element involved in the MeJA-responsiveness
	Medtr4g070340.1	CGTCA-motif	CGTCA	+1191	cis-acting regulatory element involved in the MeJA-responsiveness
	Medtr4g070340.1	P-box	CCTTTTG	+264	gibberellin-responsive element
	Medtr4g070340.1	P-box	CCTTTTG	-1348	gibberellin-responsive element
	Medtr4g070340.1	TGA-element	AACGAC	+489	auxin-responsive element
	Medtr4g070340.1	TGA-element	AACGAC	+1180	auxin-responsive element
	Medtr4g070340.1	MBS	CAACTG	-250	MYB binding site involved in drought-inducibility
	Medtr4g070340.1	MBS	CAACTG	+1146	MYB binding site involved in drought-inducibility
	Medtr4g070340.1	WUN-motif	AAATTTCCT	-363	wound-responsive element
MtSDR460A8	Medtr4g070370.1	TGACG-motif	TGACG	+746	cis-acting regulatory element involved in the MeJA-responsiveness
	Medtr4g070370.1	TGACG-motif	TGACG	+1071	cis-acting regulatory element involved in the MeJA-responsiveness
	Medtr4g070370.1	TGACG-motif	TGACG	-1481	cis-acting regulatory element involved in the MeJA-responsiveness
	Medtr4g070370.1	TGACG-motif	TGACG	-1677	cis-acting regulatory element involved in the MeJA-responsiveness
	Medtr4g070370.1	WRE3	CCACCT	+38	wound-responsive element
	Medtr4g070370.1	CGTCA-motif	CGTCA	-746	cis-acting regulatory element involved in the MeJA-responsiveness
	Medtr4g070370.1	CGTCA-motif	CGTCA	-1071	cis-acting regulatory element involved in the MeJA-responsiveness
	Medtr4g070370.1	CGTCA-motif	CGTCA	+1481	cis-acting regulatory element involved in the MeJA-responsiveness
	Medtr4g070370.1	CGTCA-motif	CGTCA	+1677	cis-acting regulatory element involved in the MeJA-responsiveness
	Medtr4g070370.1	ABRE	ACGTG	-245	cis-acting element involved in the abscisic acid responsiveness
	Medtr4g070370.1	ABRE	ACGTG	+378	cis-acting element involved in the abscisic acid responsiveness
	Medtr4g070370.1	ABRE	ACGTG	+446	cis-acting element involved in the abscisic acid responsiveness
	Medtr4g070370.1	ABRE	ACGTG	+629	cis-acting element involved in the abscisic acid responsiveness
	Medtr4g070370.1	ABRE	TACGGTC	+1824	cis-acting element involved in the abscisic acid responsiveness
	Medtr4g070370.1	P-box	CCTTTTG	+859	gibberellin-responsive element
	Medtr4g070370.1	P-box	CCTTTTG	+889	gibberellin-responsive element
	Medtr4g070370.1	P-box	CCTTTTG	-1095	gibberellin-responsive element
	Medtr4g070370.1	P-box	CCTTTTG	+1970	gibberellin-responsive element
	Medtr4g070370.1	TGA-element	AACGAC	-901	auxin-responsive element
	Medtr4g070370.1	MBS	CAACTG	-44	MYB binding site involved in drought-inducibility
	Medtr4g070370.1	MBS	CAACTG	-1705	MYB binding site involved in drought-inducibility
	Medtr4g070370.1	WUN-motif	AAATTTCTT	-552	wound-responsive element
	Medtr4g070370.1	WUN-motif	AAATTTCTT	-607	wound-responsive element
	Medtr4g070370.1	circadian	CAAAGATATC	-28	cis-acting regulatory element involved in circadian control
MtSDR357C1	Medtr4g070490.1	CGTCA-motif	CGTCA	+687	cis-acting regulatory element involved in the MeJA-responsiveness
	Medtr4g070490.1	CGTCA-motif	CGTCA	-1034	cis-acting regulatory element involved in the MeJA-responsiveness
	Medtr4g070490.1	CGTCA-motif	CGTCA	-1640	cis-acting regulatory element involved in the MeJA-responsiveness
	Medtr4g070490.1	ABRE	GACACGTGGC	-1248	cis-acting element involved in the abscisic acid responsiveness
	Medtr4g070490.1	ABRE	GACACGTGGC	-1533	cis-acting element involved in the abscisic acid responsiveness
	Medtr4g070490.1	ABRE	ACGTG	+1642	cis-acting element involved in the abscisic acid responsiveness
	Medtr4g070490.1	TGACG-motif	TGACG	-687	cis-acting regulatory element involved in the MeJA-responsiveness
	Medtr4g070490.1	TGACG-motif	TGACG	+1034	cis-acting regulatory element involved in the MeJA-responsiveness
	Medtr4g070490.1	TGACG-motif	TGACG	+1640	cis-acting regulatory element involved in the MeJA-responsiveness
	Medtr4g070490.1	GARE-motif	TCTGTTG	-141	gibberellin-responsive element
	Medtr4g070490.1	TGA-element	AACGAC	-367	auxin-responsive element
MtSDR357C2	Medtr4g070500.1	TGA-element	AACGAC	+358	auxin-responsive element
	Medtr4g070500.1	MBS	CAACTG	+180	MYB binding site involved in drought-inducibility
	Medtr4g070500.1	GARE-motif	TCTGTTG	-117	gibberellin-responsive element
	Medtr4g070500.1	TGACG-motif	TGACG	-687	cis-acting regulatory element involved in the MeJA-responsiveness
	Medtr4g070500.1	TGACG-motif	TGACG	-1059	cis-acting regulatory element involved in the MeJA-responsiveness
	Medtr4g070500.1	TGACG-motif	TGACG	-1665	cis-acting regulatory element involved in the MeJA-responsiveness
	Medtr4g070500.1	CGTCA-motif	CGTCA	+687	cis-acting regulatory element involved in the MeJA-responsiveness
	Medtr4g070500.1	CGTCA-motif	CGTCA	+1059	cis-acting regulatory element involved in the MeJA-responsiveness
	Medtr4g070500.1	CGTCA-motif	CGTCA	+1665	cis-acting regulatory element involved in the MeJA-responsiveness
	Medtr4g070500.1	ABRE	ACGTG	-1057	cis-acting element involved in the abscisic acid responsiveness
	Medtr4g070500.1	ABRE	GACACGTGGC	+1161	cis-acting element involved in the abscisic acid responsiveness
	Medtr4g070500.1	ABRE	GACACGTGGC	+1446	cis-acting element involved in the abscisic acid responsiveness
MtSDR108E13	Medtr4g077100.1	LTR	CCGAAA	-215	cis-acting element involved in low-temperature responsiveness
	Medtr4g077100.1	TCA-element	CCATCTTTTT	+967	cis-acting element involved in salicylic acid responsiveness
	Medtr4g077100.1	ABRE	GACACGTGGC	-1270	cis-acting element involved in the abscisic acid responsiveness
	Medtr4g077100.1	ABRE	ACGTG	+1605	cis-acting element involved in the abscisic acid responsiveness
	Medtr4g077100.1	ABRE	GACACGTGGC	-1626	cis-acting element involved in the abscisic acid responsiveness
	Medtr4g077100.1	ABRE	CACGTG	-1628	cis-acting element involved in the abscisic acid responsiveness
	Medtr4g077100.1	ABRE	ACGTG	+1629	cis-acting element involved in the abscisic acid responsiveness
	Medtr4g077100.1	ABRE	ACGTG	+1821	cis-acting element involved in the abscisic acid responsiveness
	Medtr4g077100.1	WRE3	CCACCT	+1312	wound-responsive element
	Medtr4g077100.1	CGTCA-motif	CGTCA	+179	cis-acting regulatory element involved in the MeJA-responsiveness
	Medtr4g077100.1	CGTCA-motif	CGTCA	+662	cis-acting regulatory element involved in the MeJA-responsiveness
	Medtr4g077100.1	CGTCA-motif	CGTCA	-1603	cis-acting regulatory element involved in the MeJA-responsiveness
	Medtr4g077100.1	P-box	CCTTTTG	-939	gibberellin-responsive element
	Medtr4g077100.1	TGACG-motif	TGACG	-179	cis-acting regulatory element involved in the MeJA-responsiveness
	Medtr4g077100.1	TGACG-motif	TGACG	-662	cis-acting regulatory element involved in the MeJA-responsiveness
	Medtr4g077100.1	TGACG-motif	TGACG	+1603	cis-acting regulatory element involved in the MeJA-responsiveness
	Medtr4g077100.1	AuxRR-core	GGTCCAT	+1723	cis-acting regulatory element involved in auxin responsiveness
	Medtr4g077100.1	circadian	CAAAGATATC	+139	cis-acting regulatory element involved in circadian control
	Medtr4g077100.1	WUN-motif	AAATTTCCT	-1847	wound-responsive element
	Medtr4g077100.1	TATC-box	TATCCCA	+145	cis-acting element involved in gibberellin-responsiveness
	Medtr4g077100.1	TGA-element	AACGAC	-655	auxin-responsive element
MtSDR108E14	Medtr4g077130.1	TGA-element	AACGAC	-161	auxin-responsive element
	Medtr4g077130.1	P-box	CCTTTTG	-337	gibberellin-responsive element
	Medtr4g077130.1	LTR	CCGAAA	+1669	cis-acting element involved in low-temperature responsiveness
	Medtr4g077130.1	LTR	CCGAAA	+1884	cis-acting element involved in low-temperature responsiveness
	Medtr4g077130.1	CGTCA-motif	CGTCA	+230	cis-acting regulatory element involved in the MeJA-responsiveness
	Medtr4g077130.1	WRE3	CCACCT	-368	wound-responsive element
	Medtr4g077130.1	WRE3	CCACCT	-1365	wound-responsive element
	Medtr4g077130.1	TGACG-motif	TGACG	-230	cis-acting regulatory element involved in the MeJA-responsiveness
MtSDR110C8	Medtr4g078630.1	TGACG-motif	TGACG	+1425	cis-acting regulatory element involved in the MeJA-responsiveness
	Medtr4g078630.1	TGACG-motif	TGACG	+1683	cis-acting regulatory element involved in the MeJA-responsiveness
	Medtr4g078630.1	ABRE	ACGTG	-1	cis-acting element involved in the abscisic acid responsiveness
	Medtr4g078630.1	ABRE	ACGTG	+1535	cis-acting element involved in the abscisic acid responsiveness
	Medtr4g078630.1	CGTCA-motif	CGTCA	-1425	cis-acting regulatory element involved in the MeJA-responsiveness
	Medtr4g078630.1	CGTCA-motif	CGTCA	-1683	cis-acting regulatory element involved in the MeJA-responsiveness
	Medtr4g078630.1	LTR	CCGAAA	-670	cis-acting element involved in low-temperature responsiveness
	Medtr4g078630.1	P-box	CCTTTTG	+871	gibberellin-responsive element
	Medtr4g078630.1	TGA-element	AACGAC	-183	auxin-responsive element
	Medtr4g078630.1	TGA-element	AACGAC	-684	auxin-responsive element
	Medtr4g078630.1	circadian	CAAAGATATC	-1582	cis-acting regulatory element involved in circadian control
MtSDR108E15	Medtr4g081440.1	ABRE	CACGTG	+835	cis-acting element involved in the abscisic acid responsiveness
	Medtr4g081440.1	ABRE	ACGTG	+836	cis-acting element involved in the abscisic acid responsiveness
	Medtr4g081440.1	ABRE	ACGTG	-1857	cis-acting element involved in the abscisic acid responsiveness
	Medtr4g081440.1	ABRE	ACGTG	+1905	cis-acting element involved in the abscisic acid responsiveness
	Medtr4g081440.1	TCA-element	CCATCTTTTT	+862	cis-acting element involved in salicylic acid responsiveness
	Medtr4g081440.1	TCA-element	CCATCTTTTT	-1476	cis-acting element involved in salicylic acid responsiveness
	Medtr4g081440.1	LTR	CCGAAA	+1566	cis-acting element involved in low-temperature responsiveness
	Medtr4g081440.1	WUN-motif	TAATTACTC	+1467	wound-responsive element
Medtr4g086400.1	Medtr4g086400.1	MBS	CAACTG	+1592	MYB binding site involved in drought-inducibility
	Medtr4g086400.1	TCA-element	TCAGAAGAGG	+1973	cis-acting element involved in salicylic acid responsiveness
	Medtr4g086400.1	ABRE	ACGTG	+423	cis-acting element involved in the abscisic acid responsiveness
	Medtr4g086400.1	ABRE	ACGTG	+768	cis-acting element involved in the abscisic acid responsiveness
	Medtr4g086400.1	ABRE	ACGTG	-1836	cis-acting element involved in the abscisic acid responsiveness
Medtr4g086410.1	Medtr4g086410.1	ABRE	ACGTG	-429	cis-acting element involved in the abscisic acid responsiveness
	Medtr4g086410.1	ABRE	ACGTG	+532	cis-acting element involved in the abscisic acid responsiveness
	Medtr4g086410.1	ABRE	ACGTG	+897	cis-acting element involved in the abscisic acid responsiveness
	Medtr4g086410.1	ABRE	ACGTG	-1134	cis-acting element involved in the abscisic acid responsiveness
	Medtr4g086410.1	P-box	CCTTTTG	+95	gibberellin-responsive element
	Medtr4g086410.1	TGA-element	AACGAC	-1895	auxin-responsive element
	Medtr4g086410.1	MBS	CAACTG	-1820	MYB binding site involved in drought-inducibility
	Medtr4g086410.1	WUN-motif	AAATTACT	+1584	wound-responsive element
MtSDR114C4	Medtr4g087460.1	TGACG-motif	TGACG	+698	cis-acting regulatory element involved in the MeJA-responsiveness
	Medtr4g087460.1	TGACG-motif	TGACG	+1587	cis-acting regulatory element involved in the MeJA-responsiveness
	Medtr4g087460.1	ABRE	ACGTG	-222	cis-acting element involved in the abscisic acid responsiveness
	Medtr4g087460.1	CGTCA-motif	CGTCA	-698	cis-acting regulatory element involved in the MeJA-responsiveness
	Medtr4g087460.1	CGTCA-motif	CGTCA	-1587	cis-acting regulatory element involved in the MeJA-responsiveness
	Medtr4g087460.1	TCA-element	CCATCTTTTT	+193	cis-acting element involved in salicylic acid responsiveness
	Medtr4g087460.1	TCA-element	TCAGAAGAGG	+544	cis-acting element involved in salicylic acid responsiveness
	Medtr4g087460.1	TGA-element	AACGAC	+939	auxin-responsive element
	Medtr4g087460.1	TATC-box	TATCCCA	+385	cis-acting element involved in gibberellin-responsiveness
	Medtr4g087460.1	TATC-box	TATCCCA	-1643	cis-acting element involved in gibberellin-responsiveness
	Medtr4g087460.1	circadian	CAAAGATATC	-244	cis-acting regulatory element involved in circadian control
MtSDR108E16	Medtr4g092080.1	ABRE	CACGTG	-1838	cis-acting element involved in the abscisic acid responsiveness
	Medtr4g092080.1	ABRE	ACGTG	+1839	cis-acting element involved in the abscisic acid responsiveness
	Medtr4g092080.1	WRE3	CCACCT	-1699	wound-responsive element
	Medtr4g092080.1	WUN-motif	AAATTACT	+1650	wound-responsive element
	Medtr4g092080.1	TATC-box	TATCCCA	+633	cis-acting element involved in gibberellin-responsiveness
MtSDR368C3	Medtr4g097510.1	AuxRR-core	GGTCCAT	-282	cis-acting regulatory element involved in auxin responsiveness
	Medtr4g097510.1	GARE-motif	TCTGTTG	+483	gibberellin-responsive element
	Medtr4g097510.1	TATC-box	TATCCCA	-551	cis-acting element involved in gibberellin-responsiveness
	Medtr4g097510.1	circadian	CAAAGATATC	-1087	cis-acting regulatory element involved in circadian control
MtSDR50E4	Medtr4g102270.1	TATC-box	TATCCCA	+1896	cis-acting element involved in gibberellin-responsiveness
	Medtr4g102270.1	MBS	CAACTG	-33	MYB binding site involved in drought-inducibility
	Medtr4g102270.1	MBS	CAACTG	+135	MYB binding site involved in drought-inducibility
	Medtr4g102270.1	MBS	CAACTG	+1641	MYB binding site involved in drought-inducibility
MtSDR7C10	Medtr4g105310.1	WUN-motif	CCATTTCAA	+1915	wound-responsive element
	Medtr4g105310.1	WUN-motif	ACATTACGG	-1946	wound-responsive element
	Medtr4g105310.1	ABRE	CACGTG	+89	cis-acting element involved in the abscisic acid responsiveness
	Medtr4g105310.1	ABRE	ACGTG	+90	cis-acting element involved in the abscisic acid responsiveness
	Medtr4g105310.1	ABRE	ACGTG	-951	cis-acting element involved in the abscisic acid responsiveness
	Medtr4g105310.1	ABRE	ACGTG	-1067	cis-acting element involved in the abscisic acid responsiveness
	Medtr4g105310.1	ABRE	ACGTG	+1685	cis-acting element involved in the abscisic acid responsiveness
	Medtr4g105310.1	WRE3	CCACCT	-270	wound-responsive element
MtSDR6E5	Medtr4g120030.1	TGACG-motif	TGACG	-564	cis-acting regulatory element involved in the MeJA-responsiveness
	Medtr4g120030.1	TGACG-motif	TGACG	+673	cis-acting regulatory element involved in the MeJA-responsiveness
	Medtr4g120030.1	TGACG-motif	TGACG	+1074	cis-acting regulatory element involved in the MeJA-responsiveness
	Medtr4g120030.1	WRE3	CCACCT	+262	wound-responsive element
	Medtr4g120030.1	WRE3	CCACCT	-524	wound-responsive element
	Medtr4g120030.1	WRE3	CCACCT	-783	wound-responsive element
	Medtr4g120030.1	CGTCA-motif	CGTCA	+564	cis-acting regulatory element involved in the MeJA-responsiveness
	Medtr4g120030.1	CGTCA-motif	CGTCA	-673	cis-acting regulatory element involved in the MeJA-responsiveness
	Medtr4g120030.1	CGTCA-motif	CGTCA	-1074	cis-acting regulatory element involved in the MeJA-responsiveness
	Medtr4g120030.1	ABRE	ACGTG	-77	cis-acting element involved in the abscisic acid responsiveness
	Medtr4g120030.1	ABRE	ACGTG	+1076	cis-acting element involved in the abscisic acid responsiveness
	Medtr4g120030.1	ABRE	ACGTG	-1877	cis-acting element involved in the abscisic acid responsiveness
	Medtr4g120030.1	GARE-motif	TCTGTTG	-342	gibberellin-responsive element
MtSDR50E5	Medtr4g129820.1	circadian	CAAAGATATC	+1601	cis-acting regulatory element involved in circadian control
	Medtr4g129820.1	WUN-motif	AAATTTCTT	+1020	wound-responsive element
	Medtr4g129820.1	WUN-motif	CAATTACAT	+1035	wound-responsive element
	Medtr4g129820.1	TATC-box	TATCCCA	-824	cis-acting element involved in gibberellin-responsiveness
	Medtr4g129820.1	MBS	CAACTG	-570	MYB binding site involved in drought-inducibility
MtSDR57C2	Medtr4g131740.1	ABRE	CACGTG	-1530	cis-acting element involved in the abscisic acid responsiveness
	Medtr4g131740.1	ABRE	ACGTG	+1531	cis-acting element involved in the abscisic acid responsiveness
	Medtr4g131740.1	ABRE	GCAACGTGTC	-1827	cis-acting element involved in the abscisic acid responsiveness
	Medtr4g131740.1	ABRE	ACGTG	-1829	cis-acting element involved in the abscisic acid responsiveness
	Medtr4g131740.1	ABRE	ACGTG	+1851	cis-acting element involved in the abscisic acid responsiveness
	Medtr4g131740.1	TCA-element	CCATCTTTTT	-1049	cis-acting element involved in salicylic acid responsiveness
	Medtr4g131740.1	WUN-motif	AAATTTCCT	-1704	wound-responsive element
MtSDR25C1	Medtr4g132850.1	ABRE	CACGTG	+247	cis-acting element involved in the abscisic acid responsiveness
	Medtr4g132850.1	ABRE	ACGTG	+248	cis-acting element involved in the abscisic acid responsiveness
	Medtr4g132850.1	ABRE	ACGTG	-787	cis-acting element involved in the abscisic acid responsiveness
	Medtr4g132850.1	LTR	CCGAAA	+411	cis-acting element involved in low-temperature responsiveness
	Medtr4g132850.1	TGA-element	AACGAC	+883	auxin-responsive element
	Medtr4g132850.1	WUN-motif	AAATTTCTT	-178	wound-responsive element
	Medtr4g132850.1	WUN-motif	AAATTTCTT	-313	wound-responsive element
	Medtr4g132850.1	WUN-motif	AAATTTCTT	-1351	wound-responsive element
	Medtr4g132850.1	WUN-motif	TTATTACAT	+1559	wound-responsive element
	Medtr4g132850.1	GARE-motif	TCTGTTG	-1014	gibberellin-responsive element
MtSDR1E2	Medtr4g134490.1	LTR	CCGAAA	+614	cis-acting element involved in low-temperature responsiveness
	Medtr4g134490.1	WUN-motif	TTATTACAT	-398	wound-responsive element
MtSDR357C3	Medtr4g134660.1	CGTCA-motif	CGTCA	+360	cis-acting regulatory element involved in the MeJA-responsiveness
	Medtr4g134660.1	CGTCA-motif	CGTCA	+575	cis-acting regulatory element involved in the MeJA-responsiveness
	Medtr4g134660.1	CGTCA-motif	CGTCA	+667	cis-acting regulatory element involved in the MeJA-responsiveness
	Medtr4g134660.1	ABRE	ACGTG	+370	cis-acting element involved in the abscisic acid responsiveness
	Medtr4g134660.1	ABRE	ACGTG	-573	cis-acting element involved in the abscisic acid responsiveness
	Medtr4g134660.1	ABRE	AACCCGG	+608	cis-acting element involved in the abscisic acid responsiveness
	Medtr4g134660.1	ABRE	ACGTG	-670	cis-acting element involved in the abscisic acid responsiveness
	Medtr4g134660.1	TCA-element	CCATCTTTTT	-1671	cis-acting element involved in salicylic acid responsiveness
	Medtr4g134660.1	TGACG-motif	TGACG	-360	cis-acting regulatory element involved in the MeJA-responsiveness
	Medtr4g134660.1	TGACG-motif	TGACG	-575	cis-acting regulatory element involved in the MeJA-responsiveness
	Medtr4g134660.1	TGACG-motif	TGACG	-667	cis-acting regulatory element involved in the MeJA-responsiveness
	Medtr4g134660.1	WUN-motif	AAATTACT	-884	wound-responsive element
	Medtr4g134660.1	WUN-motif	CAATTACAT	-921	wound-responsive element
	Medtr4g134660.1	MBS	CAACTG	+1525	MYB binding site involved in drought-inducibility
MtSDR119C1	Medtr5g008850.1	TCA-element	CCATCTTTTT	-263	cis-acting element involved in salicylic acid responsiveness
	Medtr5g008850.1	CGTCA-motif	CGTCA	+1841	cis-acting regulatory element involved in the MeJA-responsiveness
	Medtr5g008850.1	ABRE	ACGTG	+410	cis-acting element involved in the abscisic acid responsiveness
	Medtr5g008850.1	ABRE	ACGTG	+916	cis-acting element involved in the abscisic acid responsiveness
	Medtr5g008850.1	ABRE	CACGTG	-1868	cis-acting element involved in the abscisic acid responsiveness
	Medtr5g008850.1	ABRE	ACGTG	+1869	cis-acting element involved in the abscisic acid responsiveness
	Medtr5g008850.1	TGACG-motif	TGACG	-1841	cis-acting regulatory element involved in the MeJA-responsiveness
	Medtr5g008850.1	MBS	CAACTG	+691	MYB binding site involved in drought-inducibility
	Medtr5g008850.1	WUN-motif	TTATTACAT	-832	wound-responsive element
	Medtr5g008850.1	WUN-motif	AAATTACT	+1408	wound-responsive element
	Medtr5g008850.1	TGA-element	AACGAC	+554	auxin-responsive element
MtSDR1E3	Medtr5g009160.1	WUN-motif	AAATTTCTT	+1407	wound-responsive element
	Medtr5g009160.1	TGA-element	AACGAC	+1378	auxin-responsive element
	Medtr5g009160.1	WRE3	CCACCT	+1133	wound-responsive element
	Medtr5g009160.1	CGTCA-motif	CGTCA	-1195	cis-acting regulatory element involved in the MeJA-responsiveness
	Medtr5g009160.1	ABRE	ACGTG	-444	cis-acting element involved in the abscisic acid responsiveness
	Medtr5g009160.1	AuxRR-core	GGTCCAT	-1829	cis-acting regulatory element involved in auxin responsiveness
	Medtr5g009160.1	TGACG-motif	TGACG	+1195	cis-acting regulatory element involved in the MeJA-responsiveness
MtSDR1E4	Medtr5g009170.1	TGACG-motif	TGACG	+1432	cis-acting regulatory element involved in the MeJA-responsiveness
	Medtr5g009170.1	LTR	CCGAAA	-1071	cis-acting element involved in low-temperature responsiveness
	Medtr5g009170.1	LTR	CCGAAA	-1970	cis-acting element involved in low-temperature responsiveness
	Medtr5g009170.1	ABRE	ACGTG	+1440	cis-acting element involved in the abscisic acid responsiveness
	Medtr5g009170.1	ABRE	CACGTG	-1844	cis-acting element involved in the abscisic acid responsiveness
	Medtr5g009170.1	ABRE	ACGTG	+1845	cis-acting element involved in the abscisic acid responsiveness
	Medtr5g009170.1	CGTCA-motif	CGTCA	-1432	cis-acting regulatory element involved in the MeJA-responsiveness
	Medtr5g009170.1	P-box	TTCCAACAAACCCC	+998	gibberellin-responsive element and part of a light responsive element
	Medtr5g009170.1	WUN-motif	AAATTTCCT	+64	wound-responsive element
	Medtr5g009170.1	WUN-motif	AAATTTCTT	-252	wound-responsive element
	Medtr5g009170.1	WUN-motif	AAATTTCTT	-1504	wound-responsive element
MtSDR50E6	Medtr5g011940.1	WUN-motif	CCATTTCAA	+275	wound-responsive element
	Medtr5g011940.1	MBS	CAACTG	+432	MYB binding site involved in drought-inducibility
	Medtr5g011940.1	MBS	CAACTG	+581	MYB binding site involved in drought-inducibility
	Medtr5g011940.1	TGACG-motif	TGACG	-1668	cis-acting regulatory element involved in the MeJA-responsiveness
	Medtr5g011940.1	TGACG-motif	TGACG	-1976	cis-acting regulatory element involved in the MeJA-responsiveness
	Medtr5g011940.1	P-box	CCTTTTG	-128	gibberellin-responsive element
	Medtr5g011940.1	CGTCA-motif	CGTCA	+1668	cis-acting regulatory element involved in the MeJA-responsiveness
	Medtr5g011940.1	CGTCA-motif	CGTCA	+1976	cis-acting regulatory element involved in the MeJA-responsiveness
	Medtr5g011940.1	WRE3	CCACCT	-620	wound-responsive element
	Medtr5g011940.1	WRE3	CCACCT	-838	wound-responsive element
	Medtr5g011940.1	TCA-element	CCATCTTTTT	+913	cis-acting element involved in salicylic acid responsiveness
	Medtr5g011940.1	LTR	CCGAAA	-149	cis-acting element involved in low-temperature responsiveness
	Medtr5g011940.1	LTR	CCGAAA	-286	cis-acting element involved in low-temperature responsiveness
MtSDR460A9	Medtr5g020740.1	TGACG-motif	TGACG	-1674	cis-acting regulatory element involved in the MeJA-responsiveness
	Medtr5g020740.1	P-box	CCTTTTG	+417	gibberellin-responsive element
	Medtr5g020740.1	P-box	CCTTTTG	-653	gibberellin-responsive element
	Medtr5g020740.1	TCA-element	CCATCTTTTT	+512	cis-acting element involved in salicylic acid responsiveness
	Medtr5g020740.1	TCA-element	CCATCTTTTT	-1678	cis-acting element involved in salicylic acid responsiveness
	Medtr5g020740.1	WRE3	CCACCT	+1216	wound-responsive element
	Medtr5g020740.1	CGTCA-motif	CGTCA	+1674	cis-acting regulatory element involved in the MeJA-responsiveness
	Medtr5g020740.1	TGA-element	AACGAC	-1457	auxin-responsive element
	Medtr5g020740.1	circadian	CAAAGATATC	-1166	cis-acting regulatory element involved in circadian control
	Medtr5g020740.1	MBS	CAACTG	+294	MYB binding site involved in drought-inducibility
MtSDR460A10	Medtr5g020760.1	TGACG-motif	TGACG	-119	cis-acting regulatory element involved in the MeJA-responsiveness
	Medtr5g020760.1	TGACG-motif	TGACG	+144	cis-acting regulatory element involved in the MeJA-responsiveness
	Medtr5g020760.1	P-box	CCTTTTG	+265	gibberellin-responsive element
	Medtr5g020760.1	CGTCA-motif	CGTCA	+119	cis-acting regulatory element involved in the MeJA-responsiveness
	Medtr5g020760.1	CGTCA-motif	CGTCA	-144	cis-acting regulatory element involved in the MeJA-responsiveness
	Medtr5g020760.1	TCA-element	CCATCTTTTT	+359	cis-acting element involved in salicylic acid responsiveness
	Medtr5g020760.1	WUN-motif	AAATTACT	-527	wound-responsive element
MtSDR460A11	Medtr5g020800.1	MBS	CAACTG	-968	MYB binding site involved in drought-inducibility
	Medtr5g020800.1	MBS	CAACTG	+1699	MYB binding site involved in drought-inducibility
	Medtr5g020800.1	WUN-motif	TAATTACTC	-218	wound-responsive element
	Medtr5g020800.1	ABRE	GCAACGTGTC	+864	cis-acting element involved in the abscisic acid responsiveness
	Medtr5g020800.1	P-box	CCTTTTG	+914	gibberellin-responsive element
MtSDR3E1	Medtr5g021760.1	MBS	CAACTG	+1521	MYB binding site involved in drought-inducibility
	Medtr5g021760.1	MBS	CAACTG	-1601	MYB binding site involved in drought-inducibility
	Medtr5g021760.1	P-box	CCTTTTG	-1200	gibberellin-responsive element
	Medtr5g021760.1	ABRE	ACGTG	-1806	cis-acting element involved in the abscisic acid responsiveness
MtSDR3E2	Medtr5g021770.1	AuxRR-core	GGTCCAT	-399	cis-acting regulatory element involved in auxin responsiveness
	Medtr5g021770.1	TGACG-motif	TGACG	-788	cis-acting regulatory element involved in the MeJA-responsiveness
	Medtr5g021770.1	TGACG-motif	TGACG	+1063	cis-acting regulatory element involved in the MeJA-responsiveness
	Medtr5g021770.1	TGACG-motif	TGACG	+1375	cis-acting regulatory element involved in the MeJA-responsiveness
	Medtr5g021770.1	CGTCA-motif	CGTCA	+788	cis-acting regulatory element involved in the MeJA-responsiveness
	Medtr5g021770.1	CGTCA-motif	CGTCA	-1063	cis-acting regulatory element involved in the MeJA-responsiveness
	Medtr5g021770.1	CGTCA-motif	CGTCA	-1375	cis-acting regulatory element involved in the MeJA-responsiveness
	Medtr5g021770.1	WRE3	CCACCT	+930	wound-responsive element
	Medtr5g021770.1	WRE3	CCACCT	+962	wound-responsive element
	Medtr5g021770.1	ABRE	ACGTG	-104	cis-acting element involved in the abscisic acid responsiveness
	Medtr5g021770.1	ABRE	ACGTG	+913	cis-acting element involved in the abscisic acid responsiveness
	Medtr5g021770.1	ABRE	ACGTG	-1807	cis-acting element involved in the abscisic acid responsiveness
	Medtr5g021770.1	MBS	CAACTG	-1599	MYB binding site involved in drought-inducibility
	Medtr5g021770.1	WUN-motif	TTATTACAT	-1441	wound-responsive element
	Medtr5g021770.1	circadian	CAAAGATATC	+1942	cis-acting regulatory element involved in circadian control
MtSDR460A12	Medtr5g027240.1	GARE-motif	TCTGTTG	+1595	gibberellin-responsive element
	Medtr5g027240.1	MBS	CAACTG	-775	MYB binding site involved in drought-inducibility
	Medtr5g027240.1	TGA-element	AACGAC	+162	auxin-responsive element
	Medtr5g027240.1	TCA-element	CCATCTTTTT	-407	cis-acting element involved in salicylic acid responsiveness
	Medtr5g027240.1	TCA-element	CCATCTTTTT	+1227	cis-acting element involved in salicylic acid responsiveness
	Medtr5g027240.1	LTR	CCGAAA	-489	cis-acting element involved in low-temperature responsiveness
	Medtr5g027240.1	CGTCA-motif	CGTCA	-1128	cis-acting regulatory element involved in the MeJA-responsiveness
	Medtr5g027240.1	WRE3	CCACCT	-585	wound-responsive element
	Medtr5g027240.1	WRE3	CCACCT	-697	wound-responsive element
	Medtr5g027240.1	WRE3	CCACCT	-805	wound-responsive element
	Medtr5g027240.1	WRE3	CCACCT	-1188	wound-responsive element
	Medtr5g027240.1	ABRE	ACGTG	-1098	cis-acting element involved in the abscisic acid responsiveness
	Medtr5g027240.1	ABRE	ACGTG	+1328	cis-acting element involved in the abscisic acid responsiveness
	Medtr5g027240.1	TGACG-motif	TGACG	+1128	cis-acting regulatory element involved in the MeJA-responsiveness
MtSDR460A13	Medtr5g027290.1	TGACG-motif	TGACG	+934	cis-acting regulatory element involved in the MeJA-responsiveness
	Medtr5g027290.1	TGACG-motif	TGACG	-1041	cis-acting regulatory element involved in the MeJA-responsiveness
	Medtr5g027290.1	TGACG-motif	TGACG	-1851	cis-acting regulatory element involved in the MeJA-responsiveness
	Medtr5g027290.1	P-box	CCTTTTG	-1838	gibberellin-responsive element
	Medtr5g027290.1	ABRE	ACGTG	-1044	cis-acting element involved in the abscisic acid responsiveness
	Medtr5g027290.1	ABRE	ACGTG	+1120	cis-acting element involved in the abscisic acid responsiveness
	Medtr5g027290.1	CGTCA-motif	CGTCA	-934	cis-acting regulatory element involved in the MeJA-responsiveness
	Medtr5g027290.1	CGTCA-motif	CGTCA	+1041	cis-acting regulatory element involved in the MeJA-responsiveness
	Medtr5g027290.1	CGTCA-motif	CGTCA	+1851	cis-acting regulatory element involved in the MeJA-responsiveness
	Medtr5g027290.1	TGA-element	AACGAC	-1053	auxin-responsive element
	Medtr5g027290.1	MBS	CAACTG	+355	MYB binding site involved in drought-inducibility
	Medtr5g027290.1	MBS	CAACTG	-577	MYB binding site involved in drought-inducibility
	Medtr5g027290.1	MBS	CAACTG	-974	MYB binding site involved in drought-inducibility
MtSDR117E9	Medtr5g045330.1	ABRE	ACGTG	+459	cis-acting element involved in the abscisic acid responsiveness
	Medtr5g045330.1	ABRE	ACGTG	+910	cis-acting element involved in the abscisic acid responsiveness
	Medtr5g045330.1	ABRE	GCCGCGTGGC	+942	cis-acting element involved in the abscisic acid responsiveness
	Medtr5g045330.1	ABRE	CACGTG	+944	cis-acting element involved in the abscisic acid responsiveness
	Medtr5g045330.1	ABRE	ACGTG	+945	cis-acting element involved in the abscisic acid responsiveness
	Medtr5g045330.1	ABRE	ACGTG	+1209	cis-acting element involved in the abscisic acid responsiveness
	Medtr5g045330.1	CGTCA-motif	CGTCA	-908	cis-acting regulatory element involved in the MeJA-responsiveness
	Medtr5g045330.1	CGTCA-motif	CGTCA	-1067	cis-acting regulatory element involved in the MeJA-responsiveness
	Medtr5g045330.1	CGTCA-motif	CGTCA	-1207	cis-acting regulatory element involved in the MeJA-responsiveness
	Medtr5g045330.1	CGTCA-motif	CGTCA	-1895	cis-acting regulatory element involved in the MeJA-responsiveness
	Medtr5g045330.1	TGACG-motif	TGACG	+908	cis-acting regulatory element involved in the MeJA-responsiveness
	Medtr5g045330.1	TGACG-motif	TGACG	+1067	cis-acting regulatory element involved in the MeJA-responsiveness
	Medtr5g045330.1	TGACG-motif	TGACG	+1207	cis-acting regulatory element involved in the MeJA-responsiveness
	Medtr5g045330.1	TGACG-motif	TGACG	+1895	cis-acting regulatory element involved in the MeJA-responsiveness
	Medtr5g045330.1	WUN-motif	AAATTACTA	-1351	wound-responsive element
	Medtr5g045330.1	WUN-motif	AAATTACT	-1352	wound-responsive element
MtSDR108E17	Medtr5g056600.1	P-box	CCTTTTG	-1300	gibberellin-responsive element
	Medtr5g056600.1	TCA-element	CCATCTTTTT	+1232	cis-acting element involved in salicylic acid responsiveness
	Medtr5g056600.1	LTR	CCGAAA	+365	cis-acting element involved in low-temperature responsiveness
	Medtr5g056600.1	LTR	CCGAAA	+1641	cis-acting element involved in low-temperature responsiveness
	Medtr5g056600.1	ABRE	CACGTG	+77	cis-acting element involved in the abscisic acid responsiveness
	Medtr5g056600.1	ABRE	ACGTG	+78	cis-acting element involved in the abscisic acid responsiveness
	Medtr5g056600.1	ABRE	ACGTG	-1071	cis-acting element involved in the abscisic acid responsiveness
	Medtr5g056600.1	ABRE	ACGTG	+1138	cis-acting element involved in the abscisic acid responsiveness
	Medtr5g056600.1	MBS	CAACTG	+1627	MYB binding site involved in drought-inducibility
	Medtr5g056600.1	GARE-motif	TCTGTTG	+569	gibberellin-responsive element
MtSDR114C5	Medtr5g062280.1	TATC-box	TATCCCA	-277	cis-acting element involved in gibberellin-responsiveness
	Medtr5g062280.1	WUN-motif	TAATTACTC	+1511	wound-responsive element
	Medtr5g062280.1	circadian	CAAAGATATC	-1681	cis-acting regulatory element involved in circadian control
	Medtr5g062280.1	TGA-element	AACGAC	-498	auxin-responsive element
	Medtr5g062280.1	CGTCA-motif	CGTCA	+1064	cis-acting regulatory element involved in the MeJA-responsiveness
	Medtr5g062280.1	CGTCA-motif	CGTCA	-1401	cis-acting regulatory element involved in the MeJA-responsiveness
	Medtr5g062280.1	WRE3	CCACCT	-584	wound-responsive element
	Medtr5g062280.1	WRE3	CCACCT	-967	wound-responsive element
	Medtr5g062280.1	ABRE	ACGTG	-1250	cis-acting element involved in the abscisic acid responsiveness
	Medtr5g062280.1	TGACG-motif	TGACG	-1064	cis-acting regulatory element involved in the MeJA-responsiveness
	Medtr5g062280.1	TGACG-motif	TGACG	+1401	cis-acting regulatory element involved in the MeJA-responsiveness
MtSDR117E10	Medtr5g072540.1	TGACG-motif	TGACG	-551	cis-acting regulatory element involved in the MeJA-responsiveness
	Medtr5g072540.1	ABRE	TACGGTC	+110	cis-acting element involved in the abscisic acid responsiveness
	Medtr5g072540.1	ABRE	ACGTG	-803	cis-acting element involved in the abscisic acid responsiveness
	Medtr5g072540.1	ABRE	ACGTG	+1975	cis-acting element involved in the abscisic acid responsiveness
	Medtr5g072540.1	CGTCA-motif	CGTCA	+551	cis-acting regulatory element involved in the MeJA-responsiveness
	Medtr5g072540.1	TCA-element	CCATCTTTTT	-1868	cis-acting element involved in salicylic acid responsiveness
	Medtr5g072540.1	WUN-motif	AAATTACT	+1684	wound-responsive element
MtSDR108E18	Medtr5g072620.1	TGA-element	AACGAC	-337	auxin-responsive element
	Medtr5g072620.1	TGA-element	AACGAC	-414	auxin-responsive element
	Medtr5g072620.1	circadian	CAAAGATATC	-51	cis-acting regulatory element involved in circadian control
	Medtr5g072620.1	MBS	CAACTG	-965	MYB binding site involved in drought-inducibility
	Medtr5g072620.1	AuxRR-core	GGTCCAT	-103	cis-acting regulatory element involved in auxin responsiveness
	Medtr5g072620.1	TGACG-motif	TGACG	-137	cis-acting regulatory element involved in the MeJA-responsiveness
	Medtr5g072620.1	TGACG-motif	TGACG	-150	cis-acting regulatory element involved in the MeJA-responsiveness
	Medtr5g072620.1	TGACG-motif	TGACG	+188	cis-acting regulatory element involved in the MeJA-responsiveness
	Medtr5g072620.1	TGACG-motif	TGACG	+219	cis-acting regulatory element involved in the MeJA-responsiveness
	Medtr5g072620.1	TGACG-motif	TGACG	+1230	cis-acting regulatory element involved in the MeJA-responsiveness
	Medtr5g072620.1	TGACG-motif	TGACG	-1373	cis-acting regulatory element involved in the MeJA-responsiveness
	Medtr5g072620.1	ABRE	CGCACGTGTC	+330	cis-acting element involved in the abscisic acid responsiveness
	Medtr5g072620.1	ABRE	ACGTG	+333	cis-acting element involved in the abscisic acid responsiveness
	Medtr5g072620.1	WRE3	CCACCT	+949	wound-responsive element
	Medtr5g072620.1	CGTCA-motif	CGTCA	+137	cis-acting regulatory element involved in the MeJA-responsiveness
	Medtr5g072620.1	CGTCA-motif	CGTCA	+150	cis-acting regulatory element involved in the MeJA-responsiveness
	Medtr5g072620.1	CGTCA-motif	CGTCA	-188	cis-acting regulatory element involved in the MeJA-responsiveness
	Medtr5g072620.1	CGTCA-motif	CGTCA	-219	cis-acting regulatory element involved in the MeJA-responsiveness
	Medtr5g072620.1	CGTCA-motif	CGTCA	-1230	cis-acting regulatory element involved in the MeJA-responsiveness
	Medtr5g072620.1	CGTCA-motif	CGTCA	+1373	cis-acting regulatory element involved in the MeJA-responsiveness
	Medtr5g072620.1	LTR	CCGAAA	+276	cis-acting element involved in low-temperature responsiveness
	Medtr5g072620.1	LTR	CCGAAA	-317	cis-acting element involved in low-temperature responsiveness
	Medtr5g072620.1	LTR	CCGAAA	+433	cis-acting element involved in low-temperature responsiveness
MtSDR114C6	Medtr5g083430.1	LTR	CCGAAA	-379	cis-acting element involved in low-temperature responsiveness
	Medtr5g083430.1	ABRE	CGTACGTGCA	+104	cis-acting element involved in the abscisic acid responsiveness
	Medtr5g083430.1	CGTCA-motif	CGTCA	-1018	cis-acting regulatory element involved in the MeJA-responsiveness
	Medtr5g083430.1	CGTCA-motif	CGTCA	-1417	cis-acting regulatory element involved in the MeJA-responsiveness
	Medtr5g083430.1	TGACG-motif	TGACG	+1018	cis-acting regulatory element involved in the MeJA-responsiveness
	Medtr5g083430.1	TGACG-motif	TGACG	+1417	cis-acting regulatory element involved in the MeJA-responsiveness
	Medtr5g083430.1	GARE-motif	TCTGTTG	+212	gibberellin-responsive element
	Medtr5g083430.1	MBS	CAACTG	+35	MYB binding site involved in drought-inducibility
	Medtr5g083430.1	MBS	CAACTG	-247	MYB binding site involved in drought-inducibility
	Medtr5g083430.1	MBS	CAACTG	-1311	MYB binding site involved in drought-inducibility
	Medtr5g083430.1	circadian	CAAAGATATC	+53	cis-acting regulatory element involved in circadian control
	Medtr5g083430.1	WUN-motif	AAATTTCTT	+707	wound-responsive element
MtSDR110C9	Medtr6g023590.1	MBS	CAACTG	+468	MYB binding site involved in drought-inducibility
	Medtr6g023590.1	MBS	CAACTG	+494	MYB binding site involved in drought-inducibility
	Medtr6g023590.1	MBS	CAACTG	+1431	MYB binding site involved in drought-inducibility
	Medtr6g023590.1	circadian	CAAAGATATC	+764	cis-acting regulatory element involved in circadian control
	Medtr6g023590.1	AuxRR-core	GGTCCAT	-1613	cis-acting regulatory element involved in auxin responsiveness
	Medtr6g023590.1	TGACG-motif	TGACG	-287	cis-acting regulatory element involved in the MeJA-responsiveness
	Medtr6g023590.1	TGACG-motif	TGACG	+926	cis-acting regulatory element involved in the MeJA-responsiveness
	Medtr6g023590.1	CGTCA-motif	CGTCA	+287	cis-acting regulatory element involved in the MeJA-responsiveness
	Medtr6g023590.1	CGTCA-motif	CGTCA	-926	cis-acting regulatory element involved in the MeJA-responsiveness
	Medtr6g023590.1	ABRE	AACCCGG	-888	cis-acting element involved in the abscisic acid responsiveness
MtSDR110C10	Medtr6g023600.1	GARE-motif	TCTGTTG	+1372	gibberellin-responsive element
	Medtr6g023600.1	WUN-motif	TTATTACAT	-601	wound-responsive element
	Medtr6g023600.1	WUN-motif	AAATTACT	-832	wound-responsive element
	Medtr6g023600.1	TGA-element	AACGAC	+61	auxin-responsive element
	Medtr6g023600.1	ABRE	CGCACGTGTC	-85	cis-acting element involved in the abscisic acid responsiveness
	Medtr6g023600.1	ABRE	CACGTG	+87	cis-acting element involved in the abscisic acid responsiveness
	Medtr6g023600.1	ABRE	ACGTG	+88	cis-acting element involved in the abscisic acid responsiveness
	Medtr6g023600.1	ABRE	ACGTG	-1173	cis-acting element involved in the abscisic acid responsiveness
	Medtr6g023600.1	ABRE	CACGTG	-1741	cis-acting element involved in the abscisic acid responsiveness
	Medtr6g023600.1	ABRE	ACGTG	+1742	cis-acting element involved in the abscisic acid responsiveness
	Medtr6g023600.1	WRE3	CCACCT	-1394	wound-responsive element
MtSDR110C11	Medtr6g023610.1	WRE3	CCACCT	-383	wound-responsive element
	Medtr6g023610.1	WRE3	CCACCT	-452	wound-responsive element
	Medtr6g023610.1	WRE3	CCACCT	-1069	wound-responsive element
	Medtr6g023610.1	ABRE	ACGTG	-1347	cis-acting element involved in the abscisic acid responsiveness
	Medtr6g023610.1	ABRE	ACGTG	+1844	cis-acting element involved in the abscisic acid responsiveness
	Medtr6g023610.1	ABRE	ACGTG	-1924	cis-acting element involved in the abscisic acid responsiveness
	Medtr6g023610.1	TGA-element	AACGAC	-985	auxin-responsive element
MtSDR110C12	Medtr6g023910.1	TATC-box	TATCCCA	+340	cis-acting element involved in gibberellin-responsiveness
	Medtr6g023910.1	MBS	CAACTG	-1074	MYB binding site involved in drought-inducibility
	Medtr6g023910.1	P-box	CCTTTTG	+276	gibberellin-responsive element
	Medtr6g023910.1	P-box	CCTTTTG	-797	gibberellin-responsive element
	Medtr6g023910.1	P-box	CCTTTTG	+1052	gibberellin-responsive element
	Medtr6g023910.1	P-box	CCTTTTG	-1330	gibberellin-responsive element
	Medtr6g023910.1	P-box	CCTTTTG	+1588	gibberellin-responsive element
	Medtr6g023910.1	TCA-element	TCAGAAGAGG	+95	cis-acting element involved in salicylic acid responsiveness
	Medtr6g023910.1	CGTCA-motif	CGTCA	+938	cis-acting regulatory element involved in the MeJA-responsiveness
	Medtr6g023910.1	CGTCA-motif	CGTCA	+1927	cis-acting regulatory element involved in the MeJA-responsiveness
	Medtr6g023910.1	ABRE	ACGTG	-808	cis-acting element involved in the abscisic acid responsiveness
	Medtr6g023910.1	ABRE	ACGTG	+985	cis-acting element involved in the abscisic acid responsiveness
	Medtr6g023910.1	ABRE	ACGTG	-1523	cis-acting element involved in the abscisic acid responsiveness
	Medtr6g023910.1	ABRE	TACGTGTC	-1551	cis-acting element involved in the abscisic acid responsiveness
	Medtr6g023910.1	ABRE	ACGTG	-1553	cis-acting element involved in the abscisic acid responsiveness
	Medtr6g023910.1	ABRE	CGTACGTGCA	-1563	cis-acting element involved in the abscisic acid responsiveness
	Medtr6g023910.1	ABRE	ACGTG	-1565	cis-acting element involved in the abscisic acid responsiveness
	Medtr6g023910.1	ABRE	ACGTG	-1925	cis-acting element involved in the abscisic acid responsiveness
	Medtr6g023910.1	TGACG-motif	TGACG	-938	cis-acting regulatory element involved in the MeJA-responsiveness
	Medtr6g023910.1	TGACG-motif	TGACG	-1927	cis-acting regulatory element involved in the MeJA-responsiveness
MtSDR110C13	Medtr6g023950.1	TGA-element	AACGAC	+306	auxin-responsive element
	Medtr6g023950.1	TGA-element	AACGAC	+334	auxin-responsive element
	Medtr6g023950.1	TGA-element	AACGAC	+1133	auxin-responsive element
	Medtr6g023950.1	WUN-motif	AAATTACTA	+1567	wound-responsive element
	Medtr6g023950.1	MBS	CAACTG	+125	MYB binding site involved in drought-inducibility
	Medtr6g023950.1	MBS	CAACTG	+1731	MYB binding site involved in drought-inducibility
	Medtr6g023950.1	TGACG-motif	TGACG	-447	cis-acting regulatory element involved in the MeJA-responsiveness
	Medtr6g023950.1	TGACG-motif	TGACG	-1120	cis-acting regulatory element involved in the MeJA-responsiveness
	Medtr6g023950.1	AuxRR-core	GGTCCAT	-1262	cis-acting regulatory element involved in auxin responsiveness
	Medtr6g023950.1	ABRE	ACGTG	-1118	cis-acting element involved in the abscisic acid responsiveness
	Medtr6g023950.1	WRE3	CCACCT	+1956	wound-responsive element
	Medtr6g023950.1	CGTCA-motif	CGTCA	+447	cis-acting regulatory element involved in the MeJA-responsiveness
	Medtr6g023950.1	CGTCA-motif	CGTCA	+1120	cis-acting regulatory element involved in the MeJA-responsiveness
MtSDR110C14	Medtr6g023990.1	TATC-box	TATCCCA	+1953	cis-acting element involved in gibberellin-responsiveness
	Medtr6g023990.1	ABRE	ACGTG	+232	cis-acting element involved in the abscisic acid responsiveness
	Medtr6g023990.1	ABRE	AACCCGG	-1284	cis-acting element involved in the abscisic acid responsiveness
	Medtr6g023990.1	WRE3	CCACCT	+166	wound-responsive element
	Medtr6g023990.1	WRE3	CCACCT	-1566	wound-responsive element
	Medtr6g023990.1	TCA-element	TCAGAAGAGG	-712	cis-acting element involved in salicylic acid responsiveness
MtSDR110C15	Medtr6g035395.1	ABRE	CACGTG	+95	cis-acting element involved in the abscisic acid responsiveness
	Medtr6g035395.1	ABRE	ACGTG	+96	cis-acting element involved in the abscisic acid responsiveness
	Medtr6g035395.1	ABRE	ACGTG	-1850	cis-acting element involved in the abscisic acid responsiveness
	Medtr6g035395.1	LTR	CCGAAA	-1013	cis-acting element involved in low-temperature responsiveness
	Medtr6g035395.1	TCA-element	CCATCTTTTT	+191	cis-acting element involved in salicylic acid responsiveness
	Medtr6g035395.1	WUN-motif	TTATTACAT	+1097	wound-responsive element
	Medtr6g035395.1	TATC-box	TATCCCA	-1586	cis-acting element involved in gibberellin-responsiveness
MtSDR40C1	Medtr6g041980.1	circadian	CAAAGATATC	+291	cis-acting regulatory element involved in circadian control
	Medtr6g041980.1	WUN-motif	TTATTACAT	+1230	wound-responsive element
	Medtr6g041980.1	MBS	CAACTG	+1655	MYB binding site involved in drought-inducibility
	Medtr6g041980.1	TGA-element	AACGAC	+388	auxin-responsive element
	Medtr6g041980.1	LTR	CCGAAA	-1706	cis-acting element involved in low-temperature responsiveness
	Medtr6g041980.1	CGTCA-motif	CGTCA	+1974	cis-acting regulatory element involved in the MeJA-responsiveness
	Medtr6g041980.1	ABRE	AACCCGG	+1002	cis-acting element involved in the abscisic acid responsiveness
	Medtr6g041980.1	ABRE	AACCCGG	-1005	cis-acting element involved in the abscisic acid responsiveness
	Medtr6g041980.1	ABRE	ACGTG	+1158	cis-acting element involved in the abscisic acid responsiveness
	Medtr6g041980.1	ABRE	CACGTG	-1937	cis-acting element involved in the abscisic acid responsiveness
	Medtr6g041980.1	ABRE	ACGTG	+1938	cis-acting element involved in the abscisic acid responsiveness
	Medtr6g041980.1	ABRE	ACGTG	-1972	cis-acting element involved in the abscisic acid responsiveness
	Medtr6g041980.1	TGACG-motif	TGACG	-1974	cis-acting regulatory element involved in the MeJA-responsiveness
MtSDR7C11	Medtr6g053550.1	WUN-motif	CAATTACAT	+1426	wound-responsive element
	Medtr6g053550.1	WUN-motif	AAATTACTA	-1641	wound-responsive element
	Medtr6g053550.1	WUN-motif	AAATTACT	-1642	wound-responsive element
	Medtr6g053550.1	WUN-motif	AAATTTCTT	-1705	wound-responsive element
	Medtr6g053550.1	WRE3	CCACCT	-29	wound-responsive element
	Medtr6g053550.1	CGTCA-motif	CGTCA	-124	cis-acting regulatory element involved in the MeJA-responsiveness
	Medtr6g053550.1	CGTCA-motif	CGTCA	-1076	cis-acting regulatory element involved in the MeJA-responsiveness
	Medtr6g053550.1	CGTCA-motif	CGTCA	+1112	cis-acting regulatory element involved in the MeJA-responsiveness
	Medtr6g053550.1	LTR	CCGAAA	-17	cis-acting element involved in low-temperature responsiveness
	Medtr6g053550.1	TCA-element	TCAGAAGAGG	-1069	cis-acting element involved in salicylic acid responsiveness
	Medtr6g053550.1	TCA-element	CCATCTTTTT	+1316	cis-acting element involved in salicylic acid responsiveness
	Medtr6g053550.1	TGACG-motif	TGACG	+124	cis-acting regulatory element involved in the MeJA-responsiveness
	Medtr6g053550.1	TGACG-motif	TGACG	+1076	cis-acting regulatory element involved in the MeJA-responsiveness
	Medtr6g053550.1	TGACG-motif	TGACG	-1112	cis-acting regulatory element involved in the MeJA-responsiveness
MtSDR7C12	Medtr6g053600.1	GARE-motif	TCTGTTG	-1975	gibberellin-responsive element
	Medtr6g053600.1	WUN-motif	AAATTACT	-1058	wound-responsive element
	Medtr6g053600.1	ABRE	ACGTG	+1005	cis-acting element involved in the abscisic acid responsiveness
	Medtr6g053600.1	ABRE	ACGTG	-1120	cis-acting element involved in the abscisic acid responsiveness
MtSDR369C1	Medtr6g081020.1	WUN-motif	AAATTACT	+410	wound-responsive element
	Medtr6g081020.1	circadian	CAAAGATATC	-911	cis-acting regulatory element involved in circadian control
	Medtr6g081020.1	circadian	CAAAGATATC	+1956	cis-acting regulatory element involved in circadian control
	Medtr6g081020.1	TGA-element	AACGAC	-970	auxin-responsive element
	Medtr6g081020.1	WRE3	CCACCT	-979	wound-responsive element
	Medtr6g081020.1	LTR	CCGAAA	+1754	cis-acting element involved in low-temperature responsiveness
Medtr6g088500.1	Medtr6g088500.1	LTR	CCGAAA	-57	cis-acting element involved in low-temperature responsiveness
	Medtr6g088500.1	CGTCA-motif	CGTCA	-1224	cis-acting regulatory element involved in the MeJA-responsiveness
	Medtr6g088500.1	CGTCA-motif	CGTCA	-1708	cis-acting regulatory element involved in the MeJA-responsiveness
	Medtr6g088500.1	ABRE	TACGGTC	-195	cis-acting element involved in the abscisic acid responsiveness
	Medtr6g088500.1	ABRE	ACGTG	-369	cis-acting element involved in the abscisic acid responsiveness
	Medtr6g088500.1	ABRE	ACGTG	+1260	cis-acting element involved in the abscisic acid responsiveness
	Medtr6g088500.1	ABRE	ACGTG	+1481	cis-acting element involved in the abscisic acid responsiveness
	Medtr6g088500.1	ABRE	ACGTG	+1710	cis-acting element involved in the abscisic acid responsiveness
	Medtr6g088500.1	ABRE	GCAACGTGTC	+1731	cis-acting element involved in the abscisic acid responsiveness
	Medtr6g088500.1	ABRE	CACGTG	-1733	cis-acting element involved in the abscisic acid responsiveness
	Medtr6g088500.1	ABRE	ACGTG	+1734	cis-acting element involved in the abscisic acid responsiveness
	Medtr6g088500.1	ABRE	ACGTG	+1768	cis-acting element involved in the abscisic acid responsiveness
	Medtr6g088500.1	P-box	CCTTTTG	-1268	gibberellin-responsive element
	Medtr6g088500.1	TGACG-motif	TGACG	+1224	cis-acting regulatory element involved in the MeJA-responsiveness
	Medtr6g088500.1	TGACG-motif	TGACG	+1708	cis-acting regulatory element involved in the MeJA-responsiveness
MtSDR7C13	Medtr6g453040.1	MBS	CAACTG	+1904	MYB binding site involved in drought-inducibility
	Medtr6g453040.1	WUN-motif	CAATTACAT	-323	wound-responsive element
	Medtr6g453040.1	WUN-motif	AAATTTCCT	-546	wound-responsive element
	Medtr6g453040.1	CGTCA-motif	CGTCA	-1364	cis-acting regulatory element involved in the MeJA-responsiveness
	Medtr6g453040.1	CGTCA-motif	CGTCA	+1506	cis-acting regulatory element involved in the MeJA-responsiveness
	Medtr6g453040.1	CGTCA-motif	CGTCA	+1668	cis-acting regulatory element involved in the MeJA-responsiveness
	Medtr6g453040.1	CGTCA-motif	CGTCA	+1692	cis-acting regulatory element involved in the MeJA-responsiveness
	Medtr6g453040.1	ABRE	ACGTG	-524	cis-acting element involved in the abscisic acid responsiveness
	Medtr6g453040.1	ABRE	ACGTG	+1275	cis-acting element involved in the abscisic acid responsiveness
	Medtr6g453040.1	ABRE	ACGTG	-1434	cis-acting element involved in the abscisic acid responsiveness
	Medtr6g453040.1	ABRE	ACGTG	-1527	cis-acting element involved in the abscisic acid responsiveness
	Medtr6g453040.1	LTR	CCGAAA	+336	cis-acting element involved in low-temperature responsiveness
	Medtr6g453040.1	LTR	CCGAAA	+831	cis-acting element involved in low-temperature responsiveness
	Medtr6g453040.1	P-box	CCTTTTG	+1246	gibberellin-responsive element
	Medtr6g453040.1	TGACG-motif	TGACG	+1364	cis-acting regulatory element involved in the MeJA-responsiveness
	Medtr6g453040.1	TGACG-motif	TGACG	-1506	cis-acting regulatory element involved in the MeJA-responsiveness
	Medtr6g453040.1	TGACG-motif	TGACG	-1668	cis-acting regulatory element involved in the MeJA-responsiveness
	Medtr6g453040.1	TGACG-motif	TGACG	-1692	cis-acting regulatory element involved in the MeJA-responsiveness
MtSDR87D1	Medtr7g053290.1	TGACG-motif	TGACG	+768	cis-acting regulatory element involved in the MeJA-responsiveness
	Medtr7g053290.1	TCA-element	CCATCTTTTT	+607	cis-acting element involved in salicylic acid responsiveness
	Medtr7g053290.1	CGTCA-motif	CGTCA	-768	cis-acting regulatory element involved in the MeJA-responsiveness
	Medtr7g053290.1	WRE3	CCACCT	-1263	wound-responsive element
	Medtr7g053290.1	ABRE	ACGTG	+735	cis-acting element involved in the abscisic acid responsiveness
	Medtr7g053290.1	TGA-element	AACGAC	+1521	auxin-responsive element
	Medtr7g053290.1	TGA-element	AACGAC	-1651	auxin-responsive element
	Medtr7g053290.1	TATC-box	TATCCCA	-1800	cis-acting element involved in gibberellin-responsiveness
	Medtr7g053290.1	WUN-motif	CCATTTCAA	+357	wound-responsive element
	Medtr7g053290.1	WUN-motif	AAATTTCCT	-1811	wound-responsive element
	Medtr7g053290.1	WUN-motif	CCATTTCAA	+1831	wound-responsive element
MtSDR358U2	Medtr7g062140.1	TGACG-motif	TGACG	+1415	cis-acting regulatory element involved in the MeJA-responsiveness
	Medtr7g062140.1	ABRE	ACGTG	+1395	cis-acting element involved in the abscisic acid responsiveness
	Medtr7g062140.1	ABRE	ACGTG	-1753	cis-acting element involved in the abscisic acid responsiveness
	Medtr7g062140.1	ABRE	ACGTG	+1759	cis-acting element involved in the abscisic acid responsiveness
	Medtr7g062140.1	CGTCA-motif	CGTCA	-1415	cis-acting regulatory element involved in the MeJA-responsiveness
	Medtr7g062140.1	WRE3	CCACCT	+872	wound-responsive element
	Medtr7g062140.1	LTR	CCGAAA	-928	cis-acting element involved in low-temperature responsiveness
	Medtr7g062140.1	LTR	CCGAAA	-1662	cis-acting element involved in low-temperature responsiveness
	Medtr7g062140.1	P-box	CCTTTTG	-517	gibberellin-responsive element
	Medtr7g062140.1	P-box	CCTTTTG	+1283	gibberellin-responsive element
	Medtr7g062140.1	MBS	CAACTG	-354	MYB binding site involved in drought-inducibility
	Medtr7g062140.1	MBS	CAACTG	+426	MYB binding site involved in drought-inducibility
MtSDR65C8	Medtr7g063260.1	ABRE	ACGTG	-415	cis-acting element involved in the abscisic acid responsiveness
	Medtr7g063260.1	LTR	CCGAAA	+1419	cis-acting element involved in low-temperature responsiveness
	Medtr7g063260.1	LTR	CCGAAA	+1465	cis-acting element involved in low-temperature responsiveness
	Medtr7g063260.1	LTR	CCGAAA	+1994	cis-acting element involved in low-temperature responsiveness
	Medtr7g063260.1	TCA-element	CCATCTTTTT	+317	cis-acting element involved in salicylic acid responsiveness
	Medtr7g063260.1	TCA-element	CCATCTTTTT	-947	cis-acting element involved in salicylic acid responsiveness
	Medtr7g063260.1	MBS	CAACTG	-706	MYB binding site involved in drought-inducibility
	Medtr7g063260.1	WUN-motif	AAATTACTA	-504	wound-responsive element
	Medtr7g063260.1	WUN-motif	AAATTACT	-505	wound-responsive element
MtSDR65C9	Medtr7g063270.1	TGA-element	AACGAC	-1854	auxin-responsive element
	Medtr7g063270.1	ABRE	ACGTG	-189	cis-acting element involved in the abscisic acid responsiveness
	Medtr7g063270.1	TCA-element	CCATCTTTTT	-563	cis-acting element involved in salicylic acid responsiveness
	Medtr7g063270.1	TCA-element	CCATCTTTTT	+1832	cis-acting element involved in salicylic acid responsiveness
	Medtr7g063270.1	LTR	CCGAAA	+878	cis-acting element involved in low-temperature responsiveness
	Medtr7g063270.1	LTR	CCGAAA	-1461	cis-acting element involved in low-temperature responsiveness
MtSDR65C10	Medtr7g063320.1	MBS	CAACTG	-136	MYB binding site involved in drought-inducibility
	Medtr7g063320.1	MBS	CAACTG	-1668	MYB binding site involved in drought-inducibility
	Medtr7g063320.1	WUN-motif	AAATTTCTT	+71	wound-responsive element
	Medtr7g063320.1	LTR	CCGAAA	-604	cis-acting element involved in low-temperature responsiveness
	Medtr7g063320.1	LTR	CCGAAA	+706	cis-acting element involved in low-temperature responsiveness
	Medtr7g063320.1	WRE3	CCACCT	-276	wound-responsive element
	Medtr7g063320.1	WRE3	CCACCT	-286	wound-responsive element
	Medtr7g063320.1	WRE3	CCACCT	-429	wound-responsive element
	Medtr7g063320.1	CGTCA-motif	CGTCA	-1415	cis-acting regulatory element involved in the MeJA-responsiveness
	Medtr7g063320.1	TGACG-motif	TGACG	+1415	cis-acting regulatory element involved in the MeJA-responsiveness
MtSDR65C11	Medtr7g063330.1	circadian	CAAAGATATC	+584	cis-acting regulatory element involved in circadian control
	Medtr7g063330.1	CGTCA-motif	CGTCA	-467	cis-acting regulatory element involved in the MeJA-responsiveness
	Medtr7g063330.1	GARE-motif	TCTGTTG	-966	gibberellin-responsive element
	Medtr7g063330.1	WUN-motif	AAATTTCCT	+260	wound-responsive element
	Medtr7g063330.1	WUN-motif	AAATTACT	-623	wound-responsive element
	Medtr7g063330.1	TGA-element	AACGAC	-92	auxin-responsive element
	Medtr7g063330.1	WRE3	CCACCT	+1283	wound-responsive element
	Medtr7g063330.1	ABRE	ACGTG	+469	cis-acting element involved in the abscisic acid responsiveness
	Medtr7g063330.1	TCA-element	CCATCTTTTT	-226	cis-acting element involved in salicylic acid responsiveness
	Medtr7g063330.1	TCA-element	CCATCTTTTT	-477	cis-acting element involved in salicylic acid responsiveness
	Medtr7g063330.1	TCA-element	CCATCTTTTT	-597	cis-acting element involved in salicylic acid responsiveness
	Medtr7g063330.1	TCA-element	CCATCTTTTT	+834	cis-acting element involved in salicylic acid responsiveness
	Medtr7g063330.1	AuxRR-core	GGTCCAT	+317	cis-acting regulatory element involved in auxin responsiveness
	Medtr7g063330.1	TGACG-motif	TGACG	+467	cis-acting regulatory element involved in the MeJA-responsiveness
MtSDR65C12	Medtr7g063360.1	MBS	CAACTG	-1094	MYB binding site involved in drought-inducibility
	Medtr7g063360.1	TATC-box	TATCCCA	-524	cis-acting element involved in gibberellin-responsiveness
	Medtr7g063360.1	TATC-box	TATCCCA	+705	cis-acting element involved in gibberellin-responsiveness
	Medtr7g063360.1	WUN-motif	CAATTACAT	+688	wound-responsive element
	Medtr7g063360.1	TGA-element	AACGAC	+7	auxin-responsive element
	Medtr7g063360.1	CGTCA-motif	CGTCA	+98	cis-acting regulatory element involved in the MeJA-responsiveness
	Medtr7g063360.1	CGTCA-motif	CGTCA	-662	cis-acting regulatory element involved in the MeJA-responsiveness
	Medtr7g063360.1	CGTCA-motif	CGTCA	-1347	cis-acting regulatory element involved in the MeJA-responsiveness
	Medtr7g063360.1	ABRE	CACGTG	+147	cis-acting element involved in the abscisic acid responsiveness
	Medtr7g063360.1	ABRE	ACGTG	+148	cis-acting element involved in the abscisic acid responsiveness
	Medtr7g063360.1	ABRE	ACGTG	+1723	cis-acting element involved in the abscisic acid responsiveness
	Medtr7g063360.1	TCA-element	CCATCTTTTT	+577	cis-acting element involved in salicylic acid responsiveness
	Medtr7g063360.1	TCA-element	CCATCTTTTT	+1915	cis-acting element involved in salicylic acid responsiveness
	Medtr7g063360.1	P-box	CCTTTTG	-1716	gibberellin-responsive element
	Medtr7g063360.1	TGACG-motif	TGACG	-98	cis-acting regulatory element involved in the MeJA-responsiveness
	Medtr7g063360.1	TGACG-motif	TGACG	+662	cis-acting regulatory element involved in the MeJA-responsiveness
	Medtr7g063360.1	TGACG-motif	TGACG	+1347	cis-acting regulatory element involved in the MeJA-responsiveness
MtSDR65C13	Medtr7g063390.1	TGA-element	AACGAC	+88	auxin-responsive element
	Medtr7g063390.1	TCA-element	CCATCTTTTT	+1921	cis-acting element involved in salicylic acid responsiveness
	Medtr7g063390.1	LTR	CCGAAA	-1742	cis-acting element involved in low-temperature responsiveness
	Medtr7g063390.1	WRE3	CCACCT	-609	wound-responsive element
	Medtr7g063390.1	CGTCA-motif	CGTCA	+158	cis-acting regulatory element involved in the MeJA-responsiveness
	Medtr7g063390.1	ABRE	ACGTG	-358	cis-acting element involved in the abscisic acid responsiveness
	Medtr7g063390.1	TGACG-motif	TGACG	-158	cis-acting regulatory element involved in the MeJA-responsiveness
MtSDR110C16	Medtr7g071680.1	TGACG-motif	TGACG	+1010	cis-acting regulatory element involved in the MeJA-responsiveness
	Medtr7g071680.1	TGACG-motif	TGACG	+1258	cis-acting regulatory element involved in the MeJA-responsiveness
	Medtr7g071680.1	TGACG-motif	TGACG	+1476	cis-acting regulatory element involved in the MeJA-responsiveness
	Medtr7g071680.1	TCA-element	CCATCTTTTT	-1732	cis-acting element involved in salicylic acid responsiveness
	Medtr7g071680.1	CGTCA-motif	CGTCA	-1010	cis-acting regulatory element involved in the MeJA-responsiveness
	Medtr7g071680.1	CGTCA-motif	CGTCA	-1258	cis-acting regulatory element involved in the MeJA-responsiveness
	Medtr7g071680.1	CGTCA-motif	CGTCA	-1476	cis-acting regulatory element involved in the MeJA-responsiveness
	Medtr7g071680.1	WRE3	CCACCT	-284	wound-responsive element
	Medtr7g071680.1	P-box	CCTTTTG	-685	gibberellin-responsive element
	Medtr7g071680.1	TGA-element	AACGAC	+1296	auxin-responsive element
	Medtr7g071680.1	MBS	CAACTG	+1851	MYB binding site involved in drought-inducibility
MtSDR108E19	Medtr7g074710.1	WRE3	CCACCT	-459	wound-responsive element
	Medtr7g074710.1	CGTCA-motif	CGTCA	-1810	cis-acting regulatory element involved in the MeJA-responsiveness
	Medtr7g074710.1	TGACG-motif	TGACG	+1810	cis-acting regulatory element involved in the MeJA-responsiveness
MtSDR108E20	Medtr7g074730.1	TGACG-motif	TGACG	-74	cis-acting regulatory element involved in the MeJA-responsiveness
	Medtr7g074730.1	ABRE	ACGTG	+1096	cis-acting element involved in the abscisic acid responsiveness
	Medtr7g074730.1	ABRE	ACGTG	+1218	cis-acting element involved in the abscisic acid responsiveness
	Medtr7g074730.1	ABRE	ACGTG	+1797	cis-acting element involved in the abscisic acid responsiveness
	Medtr7g074730.1	CGTCA-motif	CGTCA	+74	cis-acting regulatory element involved in the MeJA-responsiveness
	Medtr7g074730.1	TGA-element	AACGAC	+91	auxin-responsive element
	Medtr7g074730.1	WUN-motif	AAATTTCTT	-885	wound-responsive element
MtSDR108E21	Medtr7g074820.1	WRE3	CCACCT	+795	wound-responsive element
	Medtr7g074820.1	WRE3	CCACCT	+1532	wound-responsive element
	Medtr7g074820.1	ABRE	AACCCGG	+258	cis-acting element involved in the abscisic acid responsiveness
	Medtr7g074820.1	ABRE	ACGTG	+1561	cis-acting element involved in the abscisic acid responsiveness
	Medtr7g074820.1	ABRE	TACGGTC	+1763	cis-acting element involved in the abscisic acid responsiveness
	Medtr7g074820.1	AuxRR-core	GGTCCAT	+1825	cis-acting regulatory element involved in auxin responsiveness
	Medtr7g074820.1	WUN-motif	AAATTACTA	-49	wound-responsive element
	Medtr7g074820.1	WUN-motif	AAATTACT	-50	wound-responsive element
MtSDR108E22	Medtr7g074850.1	circadian	CAAAGATATC	+1577	cis-acting regulatory element involved in circadian control
	Medtr7g074850.1	MBS	CAACTG	-388	MYB binding site involved in drought-inducibility
	Medtr7g074850.1	AuxRR-core	GGTCCAT	+1819	cis-acting regulatory element involved in auxin responsiveness
	Medtr7g074850.1	P-box	CCTTTTG	+1000	gibberellin-responsive element
	Medtr7g074850.1	LTR	CCGAAA	-853	cis-acting element involved in low-temperature responsiveness
	Medtr7g074850.1	ABRE	ACGTG	-1665	cis-acting element involved in the abscisic acid responsiveness
MtSDR108E23	Medtr7g074870.1	CGTCA-motif	CGTCA	+1503	cis-acting regulatory element involved in the MeJA-responsiveness
	Medtr7g074870.1	ABRE	ACGTG	+743	cis-acting element involved in the abscisic acid responsiveness
	Medtr7g074870.1	TGACG-motif	TGACG	-1503	cis-acting regulatory element involved in the MeJA-responsiveness
	Medtr7g074870.1	AuxRR-core	GGTCCAT	+70	cis-acting regulatory element involved in auxin responsiveness
	Medtr7g074870.1	AuxRR-core	GGTCCAT	+1376	cis-acting regulatory element involved in auxin responsiveness
MtSDR108E24	Medtr7g074880.1	TGA-element	AACGAC	-1281	auxin-responsive element
	Medtr7g074880.1	P-box	CCTTTTG	-479	gibberellin-responsive element
	Medtr7g074880.1	TCA-element	TCAGAAGAGG	-468	cis-acting element involved in salicylic acid responsiveness
	Medtr7g074880.1	TCA-element	CCATCTTTTT	+1671	cis-acting element involved in salicylic acid responsiveness
	Medtr7g074880.1	ABRE	ACGTG	-548	cis-acting element involved in the abscisic acid responsiveness
	Medtr7g074880.1	ABRE	ACGTG	-694	cis-acting element involved in the abscisic acid responsiveness
	Medtr7g074880.1	ABRE	ACGTG	+1758	cis-acting element involved in the abscisic acid responsiveness
	Medtr7g074880.1	ABRE	ACGTG	+1844	cis-acting element involved in the abscisic acid responsiveness
	Medtr7g074880.1	CGTCA-motif	CGTCA	-370	cis-acting regulatory element involved in the MeJA-responsiveness
	Medtr7g074880.1	CGTCA-motif	CGTCA	+629	cis-acting regulatory element involved in the MeJA-responsiveness
	Medtr7g074880.1	CGTCA-motif	CGTCA	-1717	cis-acting regulatory element involved in the MeJA-responsiveness
	Medtr7g074880.1	TGACG-motif	TGACG	+370	cis-acting regulatory element involved in the MeJA-responsiveness
	Medtr7g074880.1	TGACG-motif	TGACG	-629	cis-acting regulatory element involved in the MeJA-responsiveness
	Medtr7g074880.1	TGACG-motif	TGACG	+1717	cis-acting regulatory element involved in the MeJA-responsiveness
MtSDR114C7	Medtr7g076655.1	LTR	CCGAAA	-1017	cis-acting element involved in low-temperature responsiveness
	Medtr7g076655.1	ABRE	ACGTG	-22	cis-acting element involved in the abscisic acid responsiveness
	Medtr7g076655.1	ABRE	ACGTG	-80	cis-acting element involved in the abscisic acid responsiveness
	Medtr7g076655.1	ABRE	ACGTG	-452	cis-acting element involved in the abscisic acid responsiveness
	Medtr7g076655.1	ABRE	ACGTG	+629	cis-acting element involved in the abscisic acid responsiveness
MtSDR114C8	Medtr7g076660.1	WUN-motif	TTATTACAT	-336	wound-responsive element
	Medtr7g076660.1	WRE3	CCACCT	-424	wound-responsive element
	Medtr7g076660.1	WRE3	CCACCT	-1518	wound-responsive element
	Medtr7g076660.1	CGTCA-motif	CGTCA	+256	cis-acting regulatory element involved in the MeJA-responsiveness
	Medtr7g076660.1	TGACG-motif	TGACG	-256	cis-acting regulatory element involved in the MeJA-responsiveness
MtSDR114C9	Medtr7g076665.1	CGTCA-motif	CGTCA	+226	cis-acting regulatory element involved in the MeJA-responsiveness
	Medtr7g076665.1	CGTCA-motif	CGTCA	-1223	cis-acting regulatory element involved in the MeJA-responsiveness
	Medtr7g076665.1	CGTCA-motif	CGTCA	+1353	cis-acting regulatory element involved in the MeJA-responsiveness
	Medtr7g076665.1	TCA-element	CCATCTTTTT	+982	cis-acting element involved in salicylic acid responsiveness
	Medtr7g076665.1	P-box	CCTTTTG	-1644	gibberellin-responsive element
	Medtr7g076665.1	TGACG-motif	TGACG	-226	cis-acting regulatory element involved in the MeJA-responsiveness
	Medtr7g076665.1	TGACG-motif	TGACG	+1223	cis-acting regulatory element involved in the MeJA-responsiveness
	Medtr7g076665.1	TGACG-motif	TGACG	-1353	cis-acting regulatory element involved in the MeJA-responsiveness
MtSDR34C1	Medtr7g080410.1	MBS	CAACTG	-365	MYB binding site involved in drought-inducibility
	Medtr7g080410.1	MBS	CAACTG	-1242	MYB binding site involved in drought-inducibility
	Medtr7g080410.1	MBS	CAACTG	-1985	MYB binding site involved in drought-inducibility
	Medtr7g080410.1	WUN-motif	AAATTTCTT	-1679	wound-responsive element
	Medtr7g080410.1	WRE3	CCACCT	-250	wound-responsive element
	Medtr7g080410.1	TCA-element	CCATCTTTTT	-882	cis-acting element involved in salicylic acid responsiveness
MtSDR110C17	Medtr7g083870.1	WUN-motif	AAATTTCTT	-1576	wound-responsive element
	Medtr7g083870.1	WUN-motif	AAATTACT	+1685	wound-responsive element
	Medtr7g083870.1	MBS	CAACTG	+266	MYB binding site involved in drought-inducibility
	Medtr7g083870.1	TGACG-motif	TGACG	-230	cis-acting regulatory element involved in the MeJA-responsiveness
	Medtr7g083870.1	CGTCA-motif	CGTCA	+230	cis-acting regulatory element involved in the MeJA-responsiveness
	Medtr7g083870.1	ABRE	GCAACGTGTC	+251	cis-acting element involved in the abscisic acid responsiveness
	Medtr7g083870.1	ABRE	ACGTG	+254	cis-acting element involved in the abscisic acid responsiveness
	Medtr7g083870.1	ABRE	CACGTG	+525	cis-acting element involved in the abscisic acid responsiveness
	Medtr7g083870.1	ABRE	ACGTG	+526	cis-acting element involved in the abscisic acid responsiveness
	Medtr7g083870.1	ABRE	ACGTG	-1732	cis-acting element involved in the abscisic acid responsiveness
	Medtr7g083870.1	TCA-element	CCATCTTTTT	+606	cis-acting element involved in salicylic acid responsiveness
MtSDR52E1	Medtr7g090510.1	ABRE	CACGTG	+178	cis-acting element involved in the abscisic acid responsiveness
	Medtr7g090510.1	ABRE	ACGTG	+179	cis-acting element involved in the abscisic acid responsiveness
	Medtr7g090510.1	ABRE	ACGTG	+1965	cis-acting element involved in the abscisic acid responsiveness
	Medtr7g090510.1	TCA-element	CCATCTTTTT	+216	cis-acting element involved in salicylic acid responsiveness
	Medtr7g090510.1	WUN-motif	CCATTTCAA	+1340	wound-responsive element
MtSDR68C2	Medtr7g094510.1	TGACG-motif	TGACG	+1136	cis-acting regulatory element involved in the MeJA-responsiveness
	Medtr7g094510.1	CGTCA-motif	CGTCA	-1136	cis-acting regulatory element involved in the MeJA-responsiveness
	Medtr7g094510.1	TCA-element	CCATCTTTTT	+970	cis-acting element involved in salicylic acid responsiveness
	Medtr7g094510.1	TCA-element	CCATCTTTTT	-1531	cis-acting element involved in salicylic acid responsiveness
	Medtr7g094510.1	TCA-element	CCATCTTTTT	-1602	cis-acting element involved in salicylic acid responsiveness
	Medtr7g094510.1	TGA-element	AACGAC	+1993	auxin-responsive element
	Medtr7g094510.1	MBS	CAACTG	+100	MYB binding site involved in drought-inducibility
MtSDR68C3	Medtr7g094520.1	TGA-element	AACGAC	-1071	auxin-responsive element
	Medtr7g094520.1	TGACG-motif	TGACG	-1923	cis-acting regulatory element involved in the MeJA-responsiveness
	Medtr7g094520.1	TCA-element	CCATCTTTTT	-877	cis-acting element involved in salicylic acid responsiveness
	Medtr7g094520.1	LTR	CCGAAA	+558	cis-acting element involved in low-temperature responsiveness
	Medtr7g094520.1	CGTCA-motif	CGTCA	+1923	cis-acting regulatory element involved in the MeJA-responsiveness
	Medtr7g094520.1	ABRE	ACGTG	-16	cis-acting element involved in the abscisic acid responsiveness
MtSDR7C14	Medtr7g099850.1	TCA-element	CCATCTTTTT	+3	cis-acting element involved in salicylic acid responsiveness
	Medtr7g099850.1	TCA-element	CCATCTTTTT	+114	cis-acting element involved in salicylic acid responsiveness
	Medtr7g099850.1	ABRE	ACGTG	-570	cis-acting element involved in the abscisic acid responsiveness
	Medtr7g099850.1	ABRE	AACCCGG	-1021	cis-acting element involved in the abscisic acid responsiveness
	Medtr7g099850.1	ABRE	CGTACGTGCA	-1076	cis-acting element involved in the abscisic acid responsiveness
	Medtr7g099850.1	ABRE	ACGTG	-1078	cis-acting element involved in the abscisic acid responsiveness
	Medtr7g099850.1	WRE3	CCACCT	+1856	wound-responsive element
	Medtr7g099850.1	CGTCA-motif	CGTCA	+973	cis-acting regulatory element involved in the MeJA-responsiveness
	Medtr7g099850.1	TGACG-motif	TGACG	-973	cis-acting regulatory element involved in the MeJA-responsiveness
	Medtr7g099850.1	MBS	CAACTG	+1067	MYB binding site involved in drought-inducibility
	Medtr7g099850.1	WUN-motif	AAATTTCCT	-1672	wound-responsive element
MtSDR110C18	Medtr7g105460.1	WUN-motif	AAATTACT	-732	wound-responsive element
	Medtr7g105460.1	WUN-motif	TTATTACAT	-933	wound-responsive element
	Medtr7g105460.1	MBS	CAACTG	+1949	MYB binding site involved in drought-inducibility
	Medtr7g105460.1	WRE3	CCACCT	-406	wound-responsive element
	Medtr7g105460.1	ABRE	ACGTG	+1145	cis-acting element involved in the abscisic acid responsiveness
	Medtr7g105460.1	ABRE	ACGTG	+1226	cis-acting element involved in the abscisic acid responsiveness
MtSDR110C19	Medtr7g105590.1	MBS	CAACTG	-926	MYB binding site involved in drought-inducibility
	Medtr7g105590.1	TGACG-motif	TGACG	-1112	cis-acting regulatory element involved in the MeJA-responsiveness
	Medtr7g105590.1	TGACG-motif	TGACG	-1121	cis-acting regulatory element involved in the MeJA-responsiveness
	Medtr7g105590.1	TGACG-motif	TGACG	-1542	cis-acting regulatory element involved in the MeJA-responsiveness
	Medtr7g105590.1	P-box	CCTTTTG	+1836	gibberellin-responsive element
	Medtr7g105590.1	ABRE	ACGTG	-1377	cis-acting element involved in the abscisic acid responsiveness
	Medtr7g105590.1	CGTCA-motif	CGTCA	+1112	cis-acting regulatory element involved in the MeJA-responsiveness
	Medtr7g105590.1	CGTCA-motif	CGTCA	+1121	cis-acting regulatory element involved in the MeJA-responsiveness
	Medtr7g105590.1	CGTCA-motif	CGTCA	+1542	cis-acting regulatory element involved in the MeJA-responsiveness
MtSDR114C10	Medtr7g106800.1	TCA-element	CCATCTTTTT	+1528	cis-acting element involved in salicylic acid responsiveness
	Medtr7g106800.1	ABRE	ACGTG	+1978	cis-acting element involved in the abscisic acid responsiveness
	Medtr7g106800.1	WUN-motif	TTATTACAT	-39	wound-responsive element
	Medtr7g106800.1	WUN-motif	AAATTACT	+1816	wound-responsive element
MtSDR110C20	Medtr7g107670.1	GARE-motif	TCTGTTG	-587	gibberellin-responsive element
	Medtr7g107670.1	MBS	CAACTG	+270	MYB binding site involved in drought-inducibility
	Medtr7g107670.1	LTR	CCGAAA	-426	cis-acting element involved in low-temperature responsiveness
	Medtr7g107670.1	P-box	CCTTTTG	-1932	gibberellin-responsive element
MtSDR4E1	Medtr7g108490.1	MBS	CAACTG	+57	MYB binding site involved in drought-inducibility
	Medtr7g108490.1	WUN-motif	AAATTTCCT	+1525	wound-responsive element
	Medtr7g108490.1	WUN-motif	CCATTTCAA	-1909	wound-responsive element
	Medtr7g108490.1	CGTCA-motif	CGTCA	+1878	cis-acting regulatory element involved in the MeJA-responsiveness
	Medtr7g108490.1	P-box	CCTTTTG	-571	gibberellin-responsive element
	Medtr7g108490.1	P-box	CCTTTTG	+1865	gibberellin-responsive element
	Medtr7g108490.1	TGACG-motif	TGACG	-1878	cis-acting regulatory element involved in the MeJA-responsiveness
MtSDR110C21	Medtr7g110130.1	MBS	CAACTG	-1365	MYB binding site involved in drought-inducibility
	Medtr7g110130.1	WUN-motif	AAATTTCTT	+286	wound-responsive element
	Medtr7g110130.1	WUN-motif	AAATTACT	-640	wound-responsive element
	Medtr7g110130.1	TATC-box	TATCCCA	-939	cis-acting element involved in gibberellin-responsiveness
	Medtr7g110130.1	circadian	CAAAGATATC	-620	cis-acting regulatory element involved in circadian control
	Medtr7g110130.1	ABRE	ACGTG	-744	cis-acting element involved in the abscisic acid responsiveness
	Medtr7g110130.1	CGTCA-motif	CGTCA	-1809	cis-acting regulatory element involved in the MeJA-responsiveness
	Medtr7g110130.1	TGACG-motif	TGACG	+1809	cis-acting regulatory element involved in the MeJA-responsiveness
MtSDR110C22	Medtr7g110140.1	ABRE	ACGTG	+1448	cis-acting element involved in the abscisic acid responsiveness
	Medtr7g110140.1	CGTCA-motif	CGTCA	+320	cis-acting regulatory element involved in the MeJA-responsiveness
	Medtr7g110140.1	CGTCA-motif	CGTCA	+1297	cis-acting regulatory element involved in the MeJA-responsiveness
	Medtr7g110140.1	TGACG-motif	TGACG	-320	cis-acting regulatory element involved in the MeJA-responsiveness
	Medtr7g110140.1	TGACG-motif	TGACG	-1297	cis-acting regulatory element involved in the MeJA-responsiveness
MtSDR83U2	Medtr7g111860.1	ABRE	ACGTG	+966	cis-acting element involved in the abscisic acid responsiveness
	Medtr7g111860.1	ABRE	ACGTG	+1168	cis-acting element involved in the abscisic acid responsiveness
	Medtr7g111860.1	CGTCA-motif	CGTCA	-1462	cis-acting regulatory element involved in the MeJA-responsiveness
	Medtr7g111860.1	WRE3	CCACCT	-1898	wound-responsive element
	Medtr7g111860.1	LTR	CCGAAA	-37	cis-acting element involved in low-temperature responsiveness
	Medtr7g111860.1	TCA-element	TCAGAAGAGG	+685	cis-acting element involved in salicylic acid responsiveness
	Medtr7g111860.1	TCA-element	CCATCTTTTT	+1183	cis-acting element involved in salicylic acid responsiveness
	Medtr7g111860.1	TCA-element	CCATCTTTTT	-1854	cis-acting element involved in salicylic acid responsiveness
	Medtr7g111860.1	P-box	CCTTTTG	+221	gibberellin-responsive element
	Medtr7g111860.1	P-box	CCTTTTG	+276	gibberellin-responsive element
	Medtr7g111860.1	TGACG-motif	TGACG	+1462	cis-acting regulatory element involved in the MeJA-responsiveness
MtSDR57C3	Medtr7g113650.1	WUN-motif	TTATTACAT	+935	wound-responsive element
	Medtr7g113650.1	TGACG-motif	TGACG	-1763	cis-acting regulatory element involved in the MeJA-responsiveness
	Medtr7g113650.1	ABRE	GACACGTGGC	+196	cis-acting element involved in the abscisic acid responsiveness
	Medtr7g113650.1	ABRE	CACGTG	+198	cis-acting element involved in the abscisic acid responsiveness
	Medtr7g113650.1	ABRE	ACGTG	+199	cis-acting element involved in the abscisic acid responsiveness
	Medtr7g113650.1	ABRE	ACGTG	-1761	cis-acting element involved in the abscisic acid responsiveness
	Medtr7g113650.1	ABRE	CACGTG	-1824	cis-acting element involved in the abscisic acid responsiveness
	Medtr7g113650.1	ABRE	ACGTG	+1825	cis-acting element involved in the abscisic acid responsiveness
	Medtr7g113650.1	CGTCA-motif	CGTCA	+1763	cis-acting regulatory element involved in the MeJA-responsiveness
	Medtr7g113650.1	WRE3	CCACCT	+1791	wound-responsive element
MtSDR93E2	Medtr7g115080.1	MBS	CAACTG	-1687	MYB binding site involved in drought-inducibility
	Medtr7g115080.1	WUN-motif	AAATTTCTT	+57	wound-responsive element
	Medtr7g115080.1	TGA-element	AACGAC	-1719	auxin-responsive element
	Medtr7g115080.1	TGA-element	AACGAC	-1761	auxin-responsive element
	Medtr7g115080.1	WRE3	CCACCT	+350	wound-responsive element
	Medtr7g115080.1	WRE3	CCACCT	-1453	wound-responsive element
	Medtr7g115080.1	CGTCA-motif	CGTCA	+1540	cis-acting regulatory element involved in the MeJA-responsiveness
	Medtr7g115080.1	CGTCA-motif	CGTCA	-1748	cis-acting regulatory element involved in the MeJA-responsiveness
	Medtr7g115080.1	ABRE	ACGTG	-459	cis-acting element involved in the abscisic acid responsiveness
	Medtr7g115080.1	ABRE	AACCCGG	+1075	cis-acting element involved in the abscisic acid responsiveness
	Medtr7g115080.1	ABRE	ACGTG	+1120	cis-acting element involved in the abscisic acid responsiveness
	Medtr7g115080.1	ABRE	ACGTG	+1562	cis-acting element involved in the abscisic acid responsiveness
	Medtr7g115080.1	LTR	CCGAAA	+1441	cis-acting element involved in low-temperature responsiveness
	Medtr7g115080.1	TGACG-motif	TGACG	-1540	cis-acting regulatory element involved in the MeJA-responsiveness
	Medtr7g115080.1	TGACG-motif	TGACG	+1748	cis-acting regulatory element involved in the MeJA-responsiveness
MtSDR115E4	Medtr7g117190.1	ABRE	ACGTG	-391	cis-acting element involved in the abscisic acid responsiveness
	Medtr7g117190.1	ABRE	ACGTG	+567	cis-acting element involved in the abscisic acid responsiveness
	Medtr7g117190.1	ABRE	ACGTG	+1620	cis-acting element involved in the abscisic acid responsiveness
	Medtr7g117190.1	WRE3	CCACCT	-356	wound-responsive element
	Medtr7g117190.1	WRE3	CCACCT	+761	wound-responsive element
	Medtr7g117190.1	CGTCA-motif	CGTCA	-18	cis-acting regulatory element involved in the MeJA-responsiveness
	Medtr7g117190.1	CGTCA-motif	CGTCA	+530	cis-acting regulatory element involved in the MeJA-responsiveness
	Medtr7g117190.1	TGACG-motif	TGACG	+18	cis-acting regulatory element involved in the MeJA-responsiveness
	Medtr7g117190.1	TGACG-motif	TGACG	-530	cis-acting regulatory element involved in the MeJA-responsiveness
	Medtr7g117190.1	circadian	CAAAGATATC	-10	cis-acting regulatory element involved in circadian control
MtSDR114C11	Medtr8g031600.1	TCA-element	CCATCTTTTT	-627	cis-acting element involved in salicylic acid responsiveness
	Medtr8g031600.1	CGTCA-motif	CGTCA	+1483	cis-acting regulatory element involved in the MeJA-responsiveness
	Medtr8g031600.1	TGACG-motif	TGACG	-1483	cis-acting regulatory element involved in the MeJA-responsiveness
MtSDR114C12	Medtr8g031610.1	TGA-element	AACGAC	-1241	auxin-responsive element
	Medtr8g031610.1	MBS	CAACTG	+1335	MYB binding site involved in drought-inducibility
	Medtr8g031610.1	MBS	CAACTG	-1470	MYB binding site involved in drought-inducibility
	Medtr8g031610.1	MBS	CAACTG	-1970	MYB binding site involved in drought-inducibility
MtSDR114C13	Medtr8g031630.1	WUN-motif	AAATTACT	+1492	wound-responsive element
	Medtr8g031630.1	TGA-element	AACGAC	+551	auxin-responsive element
	Medtr8g031630.1	TGA-element	AACGAC	+1007	auxin-responsive element
	Medtr8g031630.1	TGA-element	AACGAC	-1576	auxin-responsive element
	Medtr8g031630.1	LTR	CCGAAA	+763	cis-acting element involved in low-temperature responsiveness
	Medtr8g031630.1	CGTCA-motif	CGTCA	+838	cis-acting regulatory element involved in the MeJA-responsiveness
	Medtr8g031630.1	P-box	CCTTTTG	-1321	gibberellin-responsive element
	Medtr8g031630.1	TGACG-motif	TGACG	-838	cis-acting regulatory element involved in the MeJA-responsiveness
MtSDR114C14	Medtr8g031650.1	TGA-element	AACGAC	+551	auxin-responsive element
	Medtr8g031650.1	TGA-element	AACGAC	+1007	auxin-responsive element
	Medtr8g031650.1	TGA-element	AACGAC	-1576	auxin-responsive element
	Medtr8g031650.1	WUN-motif	AAATTACT	+1492	wound-responsive element
	Medtr8g031650.1	TGACG-motif	TGACG	-838	cis-acting regulatory element involved in the MeJA-responsiveness
	Medtr8g031650.1	P-box	CCTTTTG	-1321	gibberellin-responsive element
	Medtr8g031650.1	LTR	CCGAAA	+763	cis-acting element involved in low-temperature responsiveness
	Medtr8g031650.1	CGTCA-motif	CGTCA	+838	cis-acting regulatory element involved in the MeJA-responsiveness
	Medtr8g031650.1	ABRE	ACGTG	+23	cis-acting element involved in the abscisic acid responsiveness
MtSDR114C15	Medtr8g031850.1	TGACG-motif	TGACG	+550	cis-acting regulatory element involved in the MeJA-responsiveness
	Medtr8g031850.1	CGTCA-motif	CGTCA	-550	cis-acting regulatory element involved in the MeJA-responsiveness
	Medtr8g031850.1	ABRE	ACGTG	-41	cis-acting element involved in the abscisic acid responsiveness
	Medtr8g031850.1	ABRE	AACCCGG	-1009	cis-acting element involved in the abscisic acid responsiveness
	Medtr8g031850.1	TCA-element	CCATCTTTTT	-420	cis-acting element involved in salicylic acid responsiveness
	Medtr8g031850.1	TCA-element	CCATCTTTTT	-1888	cis-acting element involved in salicylic acid responsiveness
	Medtr8g031850.1	LTR	CCGAAA	+1190	cis-acting element involved in low-temperature responsiveness
MtSDR114C16	Medtr8g031900.1	MBS	CAACTG	-783	MYB binding site involved in drought-inducibility
	Medtr8g031900.1	WUN-motif	AAATTTCTT	-1742	wound-responsive element
	Medtr8g031900.1	TGA-element	AACGAC	-511	auxin-responsive element
	Medtr8g031900.1	TCA-element	CCATCTTTTT	-1888	cis-acting element involved in salicylic acid responsiveness
MtSDR114C17	Medtr8g031910.1	TCA-element	TCAGAAGAGG	-394	cis-acting element involved in salicylic acid responsiveness
	Medtr8g031910.1	TCA-element	CCATCTTTTT	-1517	cis-acting element involved in salicylic acid responsiveness
	Medtr8g031910.1	LTR	CCGAAA	+448	cis-acting element involved in low-temperature responsiveness
	Medtr8g031910.1	WRE3	CCACCT	-66	wound-responsive element
	Medtr8g031910.1	CGTCA-motif	CGTCA	-35	cis-acting regulatory element involved in the MeJA-responsiveness
	Medtr8g031910.1	ABRE	CACGTG	+332	cis-acting element involved in the abscisic acid responsiveness
	Medtr8g031910.1	ABRE	ACGTG	+333	cis-acting element involved in the abscisic acid responsiveness
	Medtr8g031910.1	ABRE	CGTACGTGCA	+1310	cis-acting element involved in the abscisic acid responsiveness
	Medtr8g031910.1	TGACG-motif	TGACG	+35	cis-acting regulatory element involved in the MeJA-responsiveness
	Medtr8g031910.1	MBS	CAACTG	+1151	MYB binding site involved in drought-inducibility
MtSDR114C18	Medtr8g031940.1	WUN-motif	AAATTACTA	+1000	wound-responsive element
	Medtr8g031940.1	TGA-element	AACGAC	+420	auxin-responsive element
	Medtr8g031940.1	ABRE	GACACGTGGC	+741	cis-acting element involved in the abscisic acid responsiveness
	Medtr8g031940.1	ABRE	CACGTG	+743	cis-acting element involved in the abscisic acid responsiveness
	Medtr8g031940.1	ABRE	ACGTG	+744	cis-acting element involved in the abscisic acid responsiveness
	Medtr8g031940.1	ABRE	ACGTG	+1253	cis-acting element involved in the abscisic acid responsiveness
	Medtr8g031940.1	ABRE	CACGTG	-1510	cis-acting element involved in the abscisic acid responsiveness
	Medtr8g031940.1	ABRE	ACGTG	+1511	cis-acting element involved in the abscisic acid responsiveness
	Medtr8g031940.1	ABRE	ACGTG	+1876	cis-acting element involved in the abscisic acid responsiveness
	Medtr8g031940.1	TCA-element	CCATCTTTTT	-1455	cis-acting element involved in salicylic acid responsiveness
MtSDR114C19	Medtr8g031960.1	TGACG-motif	TGACG	+1348	cis-acting regulatory element involved in the MeJA-responsiveness
	Medtr8g031960.1	TGACG-motif	TGACG	-1351	cis-acting regulatory element involved in the MeJA-responsiveness
	Medtr8g031960.1	TGACG-motif	TGACG	-1799	cis-acting regulatory element involved in the MeJA-responsiveness
	Medtr8g031960.1	TCA-element	CCATCTTTTT	+893	cis-acting element involved in salicylic acid responsiveness
	Medtr8g031960.1	ABRE	ACGTG	-286	cis-acting element involved in the abscisic acid responsiveness
	Medtr8g031960.1	CGTCA-motif	CGTCA	-1348	cis-acting regulatory element involved in the MeJA-responsiveness
	Medtr8g031960.1	CGTCA-motif	CGTCA	+1351	cis-acting regulatory element involved in the MeJA-responsiveness
	Medtr8g031960.1	CGTCA-motif	CGTCA	+1799	cis-acting regulatory element involved in the MeJA-responsiveness
MtSDR114C20	Medtr8g031980.1	TGACG-motif	TGACG	-718	cis-acting regulatory element involved in the MeJA-responsiveness
	Medtr8g031980.1	CGTCA-motif	CGTCA	+718	cis-acting regulatory element involved in the MeJA-responsiveness
	Medtr8g031980.1	ABRE	GCAACGTGTC	-681	cis-acting element involved in the abscisic acid responsiveness
	Medtr8g031980.1	ABRE	ACGTG	-683	cis-acting element involved in the abscisic acid responsiveness
	Medtr8g031980.1	ABRE	ACGTG	+1208	cis-acting element involved in the abscisic acid responsiveness
	Medtr8g031980.1	LTR	CCGAAA	+1301	cis-acting element involved in low-temperature responsiveness
	Medtr8g031980.1	WUN-motif	AAATTACTA	-1184	wound-responsive element
	Medtr8g031980.1	WUN-motif	AAATTACT	-1185	wound-responsive element
	Medtr8g031980.1	circadian	CAAAGATATC	+961	cis-acting regulatory element involved in circadian control
MtSDR114C21	Medtr8g031990.1	ABRE	ACGTG	-609	cis-acting element involved in the abscisic acid responsiveness
	Medtr8g031990.1	TCA-element	CCATCTTTTT	-1143	cis-acting element involved in salicylic acid responsiveness
	Medtr8g031990.1	WUN-motif	TTATTACAT	+566	wound-responsive element
	Medtr8g031990.1	MBS	CAACTG	-624	MYB binding site involved in drought-inducibility
MtSDR114C22	Medtr8g032000.1	TGACG-motif	TGACG	+588	cis-acting regulatory element involved in the MeJA-responsiveness
	Medtr8g032000.1	TGACG-motif	TGACG	+1135	cis-acting regulatory element involved in the MeJA-responsiveness
	Medtr8g032000.1	CGTCA-motif	CGTCA	-588	cis-acting regulatory element involved in the MeJA-responsiveness
	Medtr8g032000.1	CGTCA-motif	CGTCA	-1135	cis-acting regulatory element involved in the MeJA-responsiveness
	Medtr8g032000.1	LTR	CCGAAA	+1824	cis-acting element involved in low-temperature responsiveness
	Medtr8g032000.1	MBS	CAACTG	+2	MYB binding site involved in drought-inducibility
	Medtr8g032000.1	MBS	CAACTG	-681	MYB binding site involved in drought-inducibility
MtSDR114C23	Medtr8g032010.1	GARE-motif	TCTGTTG	+180	gibberellin-responsive element
	Medtr8g032010.1	TATC-box	TATCCCA	-814	cis-acting element involved in gibberellin-responsiveness
	Medtr8g032010.1	circadian	CAAAGATATC	-1653	cis-acting regulatory element involved in circadian control
	Medtr8g032010.1	ABRE	ACGTG	+356	cis-acting element involved in the abscisic acid responsiveness
	Medtr8g032010.1	ABRE	ACGTG	+574	cis-acting element involved in the abscisic acid responsiveness
	Medtr8g032010.1	ABRE	TACGTGTC	-1349	cis-acting element involved in the abscisic acid responsiveness
	Medtr8g032010.1	ABRE	ACGTG	-1351	cis-acting element involved in the abscisic acid responsiveness
	Medtr8g032010.1	ABRE	CACGTG	-1864	cis-acting element involved in the abscisic acid responsiveness
	Medtr8g032010.1	ABRE	ACGTG	+1865	cis-acting element involved in the abscisic acid responsiveness
	Medtr8g032010.1	CGTCA-motif	CGTCA	-354	cis-acting regulatory element involved in the MeJA-responsiveness
	Medtr8g032010.1	TCA-element	TCAGAAGAGG	+309	cis-acting element involved in salicylic acid responsiveness
	Medtr8g032010.1	TCA-element	CCATCTTTTT	+1847	cis-acting element involved in salicylic acid responsiveness
	Medtr8g032010.1	TGACG-motif	TGACG	+354	cis-acting regulatory element involved in the MeJA-responsiveness
MtSDR114C24	Medtr8g032020.1	ABRE	CACGTG	-1361	cis-acting element involved in the abscisic acid responsiveness
	Medtr8g032020.1	ABRE	ACGTG	+1362	cis-acting element involved in the abscisic acid responsiveness
	Medtr8g032020.1	WRE3	CCACCT	+365	wound-responsive element
	Medtr8g032020.1	TGA-element	AACGAC	+145	auxin-responsive element
	Medtr8g032020.1	MBS	CAACTG	+933	MYB binding site involved in drought-inducibility
	Medtr8g032020.1	GARE-motif	TCTGTTG	-1910	gibberellin-responsive element
	Medtr8g032020.1	TATC-box	TATCCCA	+310	cis-acting element involved in gibberellin-responsiveness
MtSDR114C25	Medtr8g032030.1	GARE-motif	TCTGTTG	+1861	gibberellin-responsive element
	Medtr8g032030.1	TGA-element	AACGAC	+909	auxin-responsive element
	Medtr8g032030.1	P-box	CCTTTTG	-1685	gibberellin-responsive element
	Medtr8g032030.1	WRE3	CCACCT	+1429	wound-responsive element
	Medtr8g032030.1	ABRE	ACGTG	+321	cis-acting element involved in the abscisic acid responsiveness
Medtr8g044240.1	Medtr8g044240.1	ABRE	ACGTG	+173	cis-acting element involved in the abscisic acid responsiveness
	Medtr8g044240.1	CGTCA-motif	CGTCA	-171	cis-acting regulatory element involved in the MeJA-responsiveness
	Medtr8g044240.1	CGTCA-motif	CGTCA	-176	cis-acting regulatory element involved in the MeJA-responsiveness
	Medtr8g044240.1	CGTCA-motif	CGTCA	+1754	cis-acting regulatory element involved in the MeJA-responsiveness
	Medtr8g044240.1	WRE3	CCACCT	-11	wound-responsive element
	Medtr8g044240.1	WRE3	CCACCT	+192	wound-responsive element
	Medtr8g044240.1	TCA-element	CCATCTTTTT	-623	cis-acting element involved in salicylic acid responsiveness
	Medtr8g044240.1	TCA-element	CCATCTTTTT	-763	cis-acting element involved in salicylic acid responsiveness
	Medtr8g044240.1	AuxRR-core	GGTCCAT	-629	cis-acting regulatory element involved in auxin responsiveness
	Medtr8g044240.1	AuxRR-core	GGTCCAT	+1198	cis-acting regulatory element involved in auxin responsiveness
	Medtr8g044240.1	TGACG-motif	TGACG	+171	cis-acting regulatory element involved in the MeJA-responsiveness
	Medtr8g044240.1	TGACG-motif	TGACG	+176	cis-acting regulatory element involved in the MeJA-responsiveness
	Medtr8g044240.1	TGACG-motif	TGACG	-1754	cis-acting regulatory element involved in the MeJA-responsiveness
MtSDR108E25	Medtr8g062110.1	TGACG-motif	TGACG	-1899	cis-acting regulatory element involved in the MeJA-responsiveness
	Medtr8g062110.1	P-box	CCTTTTG	-422	gibberellin-responsive element
	Medtr8g062110.1	TCA-element	CCATCTTTTT	+654	cis-acting element involved in salicylic acid responsiveness
	Medtr8g062110.1	TCA-element	CCATCTTTTT	+1629	cis-acting element involved in salicylic acid responsiveness
	Medtr8g062110.1	CGTCA-motif	CGTCA	+1899	cis-acting regulatory element involved in the MeJA-responsiveness
	Medtr8g062110.1	ABRE	ACGTG	-524	cis-acting element involved in the abscisic acid responsiveness
	Medtr8g062110.1	ABRE	CACGTG	+815	cis-acting element involved in the abscisic acid responsiveness
	Medtr8g062110.1	ABRE	ACGTG	+816	cis-acting element involved in the abscisic acid responsiveness
	Medtr8g062110.1	ABRE	ACGTG	+856	cis-acting element involved in the abscisic acid responsiveness
	Medtr8g062110.1	ABRE	GACACGTGGC	-1833	cis-acting element involved in the abscisic acid responsiveness
MtSDR108E26	Medtr8g062440.1	WRE3	CCACCT	+1037	wound-responsive element
MtSDR460A14	Medtr8g071130.1	TCA-element	CCATCTTTTT	+1341	cis-acting element involved in salicylic acid responsiveness
	Medtr8g071130.1	CGTCA-motif	CGTCA	-559	cis-acting regulatory element involved in the MeJA-responsiveness
	Medtr8g071130.1	CGTCA-motif	CGTCA	-1137	cis-acting regulatory element involved in the MeJA-responsiveness
	Medtr8g071130.1	CGTCA-motif	CGTCA	+1209	cis-acting regulatory element involved in the MeJA-responsiveness
	Medtr8g071130.1	WRE3	CCACCT	+1732	wound-responsive element
	Medtr8g071130.1	ABRE	ACGTG	+682	cis-acting element involved in the abscisic acid responsiveness
	Medtr8g071130.1	TGACG-motif	TGACG	+559	cis-acting regulatory element involved in the MeJA-responsiveness
	Medtr8g071130.1	TGACG-motif	TGACG	+1137	cis-acting regulatory element involved in the MeJA-responsiveness
	Medtr8g071130.1	TGACG-motif	TGACG	-1209	cis-acting regulatory element involved in the MeJA-responsiveness
	Medtr8g071130.1	WUN-motif	AAATTTCTT	-172	wound-responsive element
MtSDR1E5	Medtr8g089180.1	TCA-element	CCATCTTTTT	+1237	cis-acting element involved in salicylic acid responsiveness
	Medtr8g089180.1	MBS	CAACTG	-88	MYB binding site involved in drought-inducibility
	Medtr8g089180.1	WUN-motif	AAATTACT	-331	wound-responsive element
	Medtr8g089180.1	TGA-element	AACGAC	-926	auxin-responsive element
MtSDR12C3	Medtr8g089575.1	ABRE	CACGTG	-1484	cis-acting element involved in the abscisic acid responsiveness
	Medtr8g089575.1	ABRE	ACGTG	+1485	cis-acting element involved in the abscisic acid responsiveness
	Medtr8g089575.1	TCA-element	CCATCTTTTT	+48	cis-acting element involved in salicylic acid responsiveness
	Medtr8g089575.1	TCA-element	CCATCTTTTT	+501	cis-acting element involved in salicylic acid responsiveness
	Medtr8g089575.1	LTR	CCGAAA	-1430	cis-acting element involved in low-temperature responsiveness
	Medtr8g089575.1	TGA-element	AACGAC	+1392	auxin-responsive element
	Medtr8g089575.1	WUN-motif	AAATTTCTT	-284	wound-responsive element
MtSDR114C26	Medtr8g096060.1	MBS	CAACTG	+574	MYB binding site involved in drought-inducibility
	Medtr8g096060.1	ABRE	ACGTG	+264	cis-acting element involved in the abscisic acid responsiveness
	Medtr8g096060.1	ABRE	ACGTG	-498	cis-acting element involved in the abscisic acid responsiveness
	Medtr8g096060.1	ABRE	ACGTG	-1515	cis-acting element involved in the abscisic acid responsiveness
	Medtr8g096060.1	ABRE	ACGTG	+1860	cis-acting element involved in the abscisic acid responsiveness
MtSDR119C2	Medtr8g096580.1	WUN-motif	AAATTACT	+957	wound-responsive element
	Medtr8g096580.1	ABRE	ACGTG	-625	cis-acting element involved in the abscisic acid responsiveness
	Medtr8g096580.1	TCA-element	CCATCTTTTT	-370	cis-acting element involved in salicylic acid responsiveness
MtSDR119C3	Medtr8g096620.1	MBS	CAACTG	+642	MYB binding site involved in drought-inducibility
	Medtr8g096620.1	circadian	CAAAGATATC	-461	cis-acting regulatory element involved in circadian control
	Medtr8g096620.1	TCA-element	TCAGAAGAGG	-1883	cis-acting element involved in salicylic acid responsiveness
	Medtr8g096620.1	TCA-element	CCATCTTTTT	+1984	cis-acting element involved in salicylic acid responsiveness
	Medtr8g096620.1	P-box	CCTTTTG	-1097	gibberellin-responsive element
MtSDR1E6	Medtr8g096880.1	TGACG-motif	TGACG	+345	cis-acting regulatory element involved in the MeJA-responsiveness
	Medtr8g096880.1	CGTCA-motif	CGTCA	-345	cis-acting regulatory element involved in the MeJA-responsiveness
	Medtr8g096880.1	ABRE	ACGTG	-409	cis-acting element involved in the abscisic acid responsiveness
	Medtr8g096880.1	TCA-element	CCATCTTTTT	-393	cis-acting element involved in salicylic acid responsiveness
	Medtr8g096880.1	TCA-element	CCATCTTTTT	+677	cis-acting element involved in salicylic acid responsiveness
	Medtr8g096880.1	LTR	CCGAAA	+1916	cis-acting element involved in low-temperature responsiveness
MtSDR7C15	Medtr8g098415.1	TATC-box	TATCCCA	+1347	cis-acting element involved in gibberellin-responsiveness
	Medtr8g098415.1	TGACG-motif	TGACG	-1221	cis-acting regulatory element involved in the MeJA-responsiveness
	Medtr8g098415.1	P-box	CCTTTTG	-1397	gibberellin-responsive element
	Medtr8g098415.1	CGTCA-motif	CGTCA	+1221	cis-acting regulatory element involved in the MeJA-responsiveness
MtSDR1E7	Medtr8g099535.1	MBS	CAACTG	-1186	MYB binding site involved in drought-inducibility
	Medtr8g099535.1	CGTCA-motif	CGTCA	+383	cis-acting regulatory element involved in the MeJA-responsiveness
	Medtr8g099535.1	ABRE	CACGTG	-1658	cis-acting element involved in the abscisic acid responsiveness
	Medtr8g099535.1	ABRE	ACGTG	+1659	cis-acting element involved in the abscisic acid responsiveness
	Medtr8g099535.1	ABRE	GCAACGTGTC	+1826	cis-acting element involved in the abscisic acid responsiveness
	Medtr8g099535.1	WRE3	CCACCT	+1386	wound-responsive element
	Medtr8g099535.1	P-box	CCTTTTG	+846	gibberellin-responsive element
	Medtr8g099535.1	TGACG-motif	TGACG	-383	cis-acting regulatory element involved in the MeJA-responsiveness
MtSDR7C16	Medtr8g099995.1	LTR	CCGAAA	-1216	cis-acting element involved in low-temperature responsiveness
	Medtr8g099995.1	TCA-element	CCATCTTTTT	+1709	cis-acting element involved in salicylic acid responsiveness
	Medtr8g099995.1	ABRE	ACGTG	-415	cis-acting element involved in the abscisic acid responsiveness
	Medtr8g099995.1	WRE3	CCACCT	+1085	wound-responsive element
	Medtr8g099995.1	WRE3	CCACCT	+1919	wound-responsive element
	Medtr8g099995.1	CGTCA-motif	CGTCA	-576	cis-acting regulatory element involved in the MeJA-responsiveness
	Medtr8g099995.1	CGTCA-motif	CGTCA	-977	cis-acting regulatory element involved in the MeJA-responsiveness
	Medtr8g099995.1	TGACG-motif	TGACG	+576	cis-acting regulatory element involved in the MeJA-responsiveness
	Medtr8g099995.1	TGACG-motif	TGACG	+977	cis-acting regulatory element involved in the MeJA-responsiveness
	Medtr8g099995.1	circadian	CAAAGATATC	-331	cis-acting regulatory element involved in circadian control
	Medtr8g099995.1	WUN-motif	TAATTACTC	+829	wound-responsive element
MtSDR17C1	Medtr8g442750.1	CGTCA-motif	CGTCA	+759	cis-acting regulatory element involved in the MeJA-responsiveness
	Medtr8g442750.1	ABRE	ACGTG	+486	cis-acting element involved in the abscisic acid responsiveness
	Medtr8g442750.1	ABRE	CACGTG	+523	cis-acting element involved in the abscisic acid responsiveness
	Medtr8g442750.1	ABRE	ACGTG	+524	cis-acting element involved in the abscisic acid responsiveness
	Medtr8g442750.1	ABRE	ACGTG	-961	cis-acting element involved in the abscisic acid responsiveness
	Medtr8g442750.1	AuxRR-core	GGTCCAT	-1801	cis-acting regulatory element involved in auxin responsiveness
	Medtr8g442750.1	TGACG-motif	TGACG	-759	cis-acting regulatory element involved in the MeJA-responsiveness
	Medtr8g442750.1	MBS	CAACTG	-1789	MYB binding site involved in drought-inducibility
	Medtr8g442750.1	WUN-motif	TTATTACAT	-1851	wound-responsive element
