# Supplementary material for: Genome-Wide Identification and Characterization of Short-Chain Dehydrogenase/Reductase (SDR) Gene Family in Medicago truncatula
Source: Int J Mol Sci. 2021 Aug 31;22(17):9498. doi: 10.3390/ijms22179498 (PMC8430790; doi:10.3390/ijms22179498)
Supplement: Supplementary file 1 [file ijms-22-09498-s001.zip › Table S6.xlsx]

## Sheet: Salt
Table S3 The expression levels of the MtSDR genes under salt and drought stresses from the microarray data
Culture (180 mM NaCl)
Gene name	0h	6h	24h	48h
MtSDR50E5	1396.31	1322.93	1360.75	809.681
MtSDR357C3	126.088	91.5172	79.5198	85.7908
MtSDR1E4	560.459	1320.15	835.362	837.03
MtSDR108E8	115.655	185.729	78.1914	31.5142
MtSDR22E1	1725.99	1300.72	1226.98	932.456
MtSDR460A10	990.087	2209.73	2171.22	3500.43
MtSDR2E3	442.489	374.182	319.157	306.215
MtSDR1E6	2151.32	1954.45	2632.07	3460.92
MtSDR57C1	11.0078	11.8341	10.3664	10.8807
MtSDR6E4	2183.21	2192.48	1388.77	1093.56
MtSDR460A4	6117.42	5214.17	4875.16	2212.12
MtSDR460A14	987.061	4556.29	2930.57	3218.25
MtSDR3E1	2124.52	1587.65	1370.27	761.557
MtSDR368C2	180.705	227.598	152.155	126.816
MtSDR7C11	684.253	51.4983	58.5322	20.4303
MtSDR132C1	194.634	238.851	222.584	234.13
MtSDR35C1	93.4159	84.5059	64.9305	70.0924
MtSDR73C1	4592.98	677.869	463.597	118.191
MtSDR358U2	479.176	39.4472	50.0157	53.7737
MtSDR152C1	1602.81	1032.18	901.07	444.924
MtSDR7C15	686.098	583.951	572.882	504.8
MtSDR7C3	991.098	901.062	738.407	686.133
MtSDR460A6	363.394	1878.38	1273.72	1065.9
MtSDR117E3	204.606	157.261	177.913	104.112
MtSDR84C1	4191.06	2423.94	2704.93	1859.64
Medtr8g044240.1	138.893	98.8545	88.4632	87.6053
MtSDR98U1	261.359	33.6626	24.735	18.4034
MtSDR110C7	15.3417	23.6206	12.9656	14.1914
MtSDR114C21	29.6975	35.2043	27.6878	26.8348
MtSDR65C10	85.0348	108.488	90.1335	117.394
MtSDR50E3	407.613	284.688	258.389	218.374
MtSDR114C8	105.845	74.0052	71.3362	79.7424
MtSDR108E22	9.32495	8.52042	8.53658	10.4911
MtSDR108E7	7.54703	7.99642	7.19827	9.28123
MtSDR117E8	8.35591	8.75422	8.69284	10.402
Medtr4g086400.1	375.405	532.795	560.559	707.125
MtSDR7C16	149.785	418.164	336.2	473.241
MtSDR115E2	8.1922	10.0767	11.2429	14.344
MtSDR110C3	56.579	38.0722	36.2807	49.5554
MtSDR117E1	8.82713	7.85908	6.59757	7.8768
MtSDR1E3	54.7717	191.46	249.837	231.401
MtSDR67E4	12.8089	11.4888	9.63058	10.5917
MtSDR114C3	10.4688	9.77106	10.9882	12.488
MtSDR7C14	62.7353	32.6714	52.5683	46.7624
MtSDR50E2	6141.19	4225.78	4128.82	1498.41
MtSDR114C6	22.5082	23.1103	21.7011	22.4503
MtSDR114C7	9.15135	9.48061	9.40774	8.55017
MtSDR114C2	12.9147	16.9233	14.5132	24.3548
MtSDR35C2	206.298	169.121	156.35	146.138
MtSDR34C1	641.298	647.317	483.757	444.319
MtSDR110C21	81.2959	14.7822	21.8757	7.7317
MtSDR114C24	80.4829	101.185	76.7314	72.7944
MtSDR6E5	140.773	27.2015	42.2636	13.818
MtSDR7C7	7.6717	6.21882	7.05858	6.72316
MtSDR108E12	17.4008	10.7485	14.7087	16.3533
MtSDR460A7	170.803	357.169	292.331	333.559
MtSDR460A8	6.54181	7.02125	7.8988	29.1605
MtSDR357C2	9.21811	7.96985	9.32983	8.95925
MtSDR6E2	3229.14	4054.79	3067.26	2428.04
MtSDR108E24	8.59275	10.3496	29.0283	59.4113
MtSDR108E21	14.8397	14.7207	12.1194	14.6442
MtSDR108E20	11.4926	8.85325	9.73352	11.21
MtSDR108E19	2042.23	4210.59	3455.08	4287.4
MtSDR114C17	249.746	359.96	282.024	343.931
MtSDR81U1	1446.65	1287.65	1460.11	1628.82
MtSDR110C8	13.2292	12.4863	11.6356	11.1551
MtSDR108E13	101.157	634.859	613.117	627.833
MtSDR114C23	305.019	486.495	260.184	371.308
MtSDR67E5	5762.47	3658.22	3300.82	1880.94
Medtr3g101500.1	278.208	191.679	171.357	283.172
MtSDR115E3	102.368	40.5747	45.5075	29.7615
MtSDR31E2	241.275	129.785	162.543	121.191
MtSDR460A1	10.5214	9.34898	9.55155	12.5132
MtSDR12C3	19.4903	9.96559	9.20847	9.39354
MtSDR1E2	20.3224	17.9754	18.5626	16.5176
MtSDR368C3	12.6168	11.0274	11.8308	12.6543
MtSDR68C2	42.2194	44.4436	31.0889	31.5371
MtSDR93E1	1552.88	1295.78	774.596	967.136
MtSDR460A2	77.4923	30.5561	25.7223	14.6695
MtSDR460A9	2941.57	3974.7	4853.88	4217.25
MtSDR114C4	24.6191	42.7173	25.4232	22.2758
MtSDR117E2	61.8554	42.7583	56.6503	124.68
MtSDR40C1	27.559	51.235	34.2445	19.3163
MtSDR108E18	212.143	214.009	191.163	239.572
MtSDR108E15	1275.58	356.716	251.114	159.178
MtSDR1E7	76.8796	53.5529	50.9795	32.4291
MtSDR110C11	6.24031	8.71992	7.83561	8.48241
MtSDR93E2	1594.52	1942.2	1514.9	1495.18
MtSDR108E9	306.253	1260.35	1346.64	975.899
MtSDR108E11	491.976	552.586	306.785	330.492
MtSDR115E4	583.315	711.875	619.285	718.303
MtSDR50E4	600.672	414.921	444.081	440.829
MtSDR108E25	363.212	199.134	169.996	145.215
MtSDR108E2	144.576	26.1078	46.8445	99.1464
MtSDR117E5	1222.13	1803.19	454.864	87.7782
MtSDR31E1	377.572	255.1	338.793	266.472
MtSDR114C25	21.2315	34.6386	36.083	34.3123
MtSDR108E1	137.06	284.141	1600.99	2172.87
MtSDR110C17	1122.84	1196.98	988.225	1411.56
MtSDR114C13	99.2587	132.797	113.188	115.405
MtSDR114C20	9.75761	9.69785	10.1946	8.69658
MtSDR67E1	9.08704	21.7174	24.4356	18.3637
MtSDR65C5	166.119	143.178	61.2726	35.3405
MtSDR110C14	103.22	116.853	70.7122	80.6692
MtSDR110C10	99.5971	245.752	87.0651	63.8011
MtSDR2E1	3613.16	3011.14	2585.45	1849.71
MtSDR108E5	3827.87	5010.46	4010.24	3754.23
MtSDR6E3	267.871	429.851	164.703	66.1325
MtSDR110C12	128.086	1832.18	2380.58	4161.98
MtSDR4E1	1327.31	997.144	835.029	651.169
MtSDR358U1	956.526	1380.11	753.2	872.674
MtSDR7C1	322.412	260.076	250.492	113.808
MtSDR119C3	7.99341	8.28257	7.54495	8.47563
MtSDR460A12	924.481	679.331	1200.54	1051.99
MtSDR65C11	7.81329	8.4982	8.51688	8.64597
MtSDR65C9	66.6757	78.7738	219.939	565.657
MtSDR132C3	300.338	373.644	167.3	85.804
MtSDR65C7	98.4503	3354.91	3273.11	4301.44
MtSDR1E1	1489.99	2492.44	1629.56	1689.11
MtSDR110C4	324.09	1279.56	678.761	722.654
Medtr6g088500.1	528.266	811.962	730.303	1196.69
MtSDR87D1	694.589	321.406	332.23	143.465
MtSDR369C1	715.354	388.331	388.447	254.2
MtSDR114C1	167.465	168.073	130.682	127.147
MtSDR65C3	380.192	217.095	192.486	142.647
MtSDR7C9	28.19	33.7805	32.4733	41.6343
MtSDR7C6	210.233	198.385	200.253	197.605
MtSDR108E16	14.1316	11.3527	12.2968	11.4324
MtSDR65C4	313.13	294.668	180.201	89.3684
Medtr4g086410.1	275.885	354.508	604.355	641.014
MtSDR52E1	787.317	659.613	545.483	577.525
MtSDR357C1	9.13503	8.68317	8.23532	9.04172
MtSDR12C1	186.48	91.68	54.6502	19.4309
MtSDR57C3	27.2973	16.4887	16.2634	14.0965
MtSDR108E6	593.186	1211	1175.97	1466.51
MtSDR108E4	7.98167	8.35022	8.2492	8.99595
MtSDR12C2	1822.38	2672.87	1038.87	507.082
MtSDR7C10	26.0807	53.2433	69.6298	34.645
MtSDR75U1	9.96272	9.17963	8.56274	8.78608
MtSDR67E2	8.3516	10.252	9.40675	9.92159
MtSDR50E6	185.542	251.458	209.962	176.32
MtSDR7C8	44.117	19.8702	21.8215	16.7361
MtSDR108E3	319.004	245.601	230.036	271.93
MtSDR1E5	177.617	139.894	130.509	68.7478
MtSDR65C1	472.228	259.299	162.817	51.6594
MtSDR108E26	26.2996	43.4127	53.4314	74.1806
MtSDR117E4	34.9559	41.8422	16.5502	8.97486
MtSDR114C22	17.8553	134.923	96.9251	283.406
MtSDR83U2	213.517	14.3231	14.7009	8.02433
MtSDR108E10	1176.23	1435.26	817.286	590.812
MtSDR7C4	304.95	435.537	670.684	1117.28
MtSDR108E17	475.502	652.549	543.218	615.989
MtSDR42E1	1878.99	1359.89	1344.8	1128.91
MtSDR68C3	462.151	2031.92	1615.3	1370.89
MtSDR25C1	2291.12	2447.11	2064.06	2364.28
MtSDR110C2	290.725	253.002	143.515	117.175
MtSDR114C15	35.0235	36.5194	33.4921	27.8243
Medicago truncatula Gene Expression Atlas (https://mtgea.noble.org/v3), 2021-02-01 06:13:47

## Sheet: Drought
Table S6 The expression level of MtSDRs under salt and drought stresses from the microarray data.
Root
Gene name	drought 2d	drought 3d	drought 4d	drought 7d	drought 10d	drought 14d	rewatered 1d	Control 2d	Control 4d
MtSDR50E5	734.018	775.254	560.214	439.089	457.987	481.015	1129.57	1227.49	890.22
MtSDR357C3	83.7051	85.9312	86.6988	102.072	91.0676	96.1207	96.2795	115.789	103.616
MtSDR1E4	596.173	1789.36	2095.41	1924.1	2103.25	2651.7	311.802	328.052	385.734
MtSDR108E8	335.707	2486.8	8705.73	5562.29	4583.06	3114.69	112.775	169.352	340.396
MtSDR22E1	1444.73	1408.95	1202.86	1376.46	1323.92	1120.07	1284.95	1464.92	1506.84
MtSDR460A10	2268.05	1628.51	1370.53	1140.06	1120.68	749.046	3745.81	2425.5	3358.15
MtSDR2E3	507.42	511.491	519.415	484.892	469.966	451.151	524.437	393.862	505.048
MtSDR1E6	260.899	241.04	269.319	296.167	271.195	328.75	535.244	363.466	423.567
MtSDR57C1	9.69437	9.12595	9.26729	8.25569	9.44299	15.2562	8.8811	8.14116	8.6597
MtSDR6E4	3765.3	4018.55	5013.66	2065.19	2209.66	1645.42	1736.47	3187.7	3244.43
MtSDR460A4	4466.9	4376.66	6225.47	4876.26	4867.06	4532.19	1651.79	3438.84	3723.8
MtSDR460A14	1944.83	1479.19	1198.79	1262.41	1218.54	1110	2728.54	2307.43	2791.07
MtSDR3E1	2270.79	1950.26	1163.88	999.192	1008.31	961.089	1799.94	1619.66	1689.63
MtSDR368C2	286.03	261.644	240.172	267.059	306.202	259.395	284.662	272.986	250.942
MtSDR7C11	504.819	352.558	286.38	879.28	1170.3	674.342	396.817	210.118	229.022
MtSDR132C1	217.515	209.994	232.46	290.964	298.296	358	304.609	242.89	239.031
MtSDR35C1	135.563	106.811	118.95	89.9832	107.178	94.3272	115.086	152.874	163.685
MtSDR73C1	90.4104	88.4005	103.139	75.4239	104.665	150.324	54.9095	102.933	111.73
MtSDR358U2	10.751	11.8454	26.3756	20.622	37.0919	57.376	14.5825	12.7749	11.6704
MtSDR152C1	2473.21	2522.1	2660.15	1906.96	1634.34	1267.5	1751.3	2098.17	2075.24
MtSDR7C15	1010.35	939.134	808.529	700.112	675.255	503.311	1174.92	885.998	802.285
MtSDR7C3	1569.99	1168.16	823.613	575.287	497.026	392.364	1859.98	1217.95	1367.91
MtSDR460A6	269.56	281.102	219.234	169.327	143.987	126.815	345.84	261.62	377.738
MtSDR117E3	6.648	6.35343	7.0602	7.27694	7.11801	6.83088	6.45944	7.06173	6.52767
MtSDR84C1	169.079	120.6	356.768	161.794	137.933	138.782	105.521	203.612	213.528
Medtr8g044240.1	145.057	149.804	178.828	191.73	182.159	173.775	176.597	147.52	133.382
MtSDR98U1	25.3827	24.5883	40.9444	35.6874	41.7693	39.6294	24.9113	30.5296	27.42
MtSDR110C7	12.4537	12.8343	11.6599	10.6613	11.4397	12.8821	10.3257	10.9609	10.4243
MtSDR114C21	10.608	10.3744	10.1454	10.3226	10.9426	11.76	11.3814	10.3535	9.23243
MtSDR65C10	15.047	19.4126	23.498	22.0822	15.9899	15.5632	26.9386	20.5867	17.5408
MtSDR50E3	302.3	314.329	297.323	162.71	171.585	150.09	177.132	243.156	226.55
MtSDR114C8	94.1483	103.403	313.59	394.138	537.237	773.438	163.234	94.7322	98.7336
MtSDR108E22	152.954	120.161	76.4159	78.1952	36.3865	19.1984	60.9617	129.545	102.31
MtSDR108E7	13.7167	16.1156	25.8947	43.7014	78.6249	101.354	15.0626	7.64219	8.54359
MtSDR117E8	8.71491	8.75514	7.69161	8.01589	7.45876	8.38236	8.84926	8.42492	7.68078
Medtr4g086400.1	304.182	269.476	375.019	360.446	394.026	416.366	664.375	309.716	370.936
MtSDR7C16	109.239	204.17	351.581	367.845	455.723	655.48	95.9128	76.3583	85.2579
MtSDR115E2	10.5163	9.08609	7.73223	7.98877	8.1339	8.6479	7.26329	8.9914	7.46489
MtSDR110C3	54.4948	51.304	53.66	82.9804	89.1497	70.0017	82.5012	85.8841	71.1177
MtSDR117E1	7.67833	8.39003	7.91918	7.51627	7.54933	8.48488	7.40316	10.325	8.00811
MtSDR1E3	8.96467	11.173	17.9335	20.952	25.2435	39.7803	13.8969	9.47682	8.46212
MtSDR67E4	11.7039	12.7786	11.7518	10.6012	11.343	10.5124	10.8121	10.2185	10.6139
MtSDR114C3	9.59192	9.29539	9.42624	8.97431	9.38823	11.4021	8.55557	9.07258	9.27306
MtSDR7C14	24.9178	26.3931	19.6924	19.1718	22.389	42.3394	25.3594	27.6892	26.9022
MtSDR50E2	4232.34	3296.53	2072.08	1694.1	1627.98	1017.97	3487.99	3733.26	4068.27
MtSDR114C6	18.4589	20.2317	21.5739	17.0326	21.1555	20.9366	18.1528	17.6779	19.8007
MtSDR114C7	8.40553	8.28324	7.28594	7.51236	6.99626	6.9303	8.71873	9.15338	7.91562
MtSDR114C2	13.3078	13.9663	12.9173	14.5515	13.4186	12.5451	10.0167	15.096	13.658
MtSDR35C2	256.115	237.156	215.296	209.88	203.244	225.406	204.059	246.109	276.641
MtSDR34C1	650.309	662.997	594.72	468.062	438.487	325.809	547.503	454.127	431.736
MtSDR110C21	6.52854	6.56066	7.3505	7.51192	7.86605	8.67267	6.93204	8.2703	6.92256
MtSDR114C24	42.1504	37.9549	37.0263	40.7657	50.9772	38.5411	48.4364	40.1532	45.7554
MtSDR6E5	224.367	156.045	27.9354	18.6292	17.4895	14.5306	96.5852	100.09	111.475
MtSDR7C7	6.94539	7.70979	6.84417	7.6226	7.19865	7.17078	6.94913	7.10389	7.80384
MtSDR108E12	53.3005	30.0588	12.7088	10.2278	9.95041	9.35348	100.432	125.415	127.685
MtSDR460A7	486.267	803.154	461.119	337.37	550.049	292.68	161.594	67.2511	231.403
MtSDR460A8	14.6806	37.7369	77.8863	51.7024	105.043	25.4111	10.5887	9.0951	10.3794
MtSDR357C2	8.61412	8.94648	8.53594	8.31364	8.1385	8.43775	8.78546	8.68477	8.09067
MtSDR6E2	4819.54	4782.78	3850.35	2971.68	3067.54	2822.99	4478.25	4220	4550.22
MtSDR108E24	7.34373	8.68365	8.18028	7.81558	7.63138	8.38992	7.10538	7.30679	7.80824
MtSDR108E21	16.8619	15.1662	12.4229	11.9739	11.5614	12.8996	11.7601	20.9482	16.1987
MtSDR108E20	8.2209	7.95181	6.997	7.71663	8.27797	8.41568	14.4951	22.4683	72.5313
MtSDR108E19	3804.25	2844.2	2181.01	2255.03	2482.56	1819.07	5222.3	3752.44	4841.97
MtSDR114C17	280.872	329.752	469.345	285.934	282.066	293.507	189.935	194.739	296.63
MtSDR81U1	63.6885	97.9044	188.864	160.301	155.432	213.779	106.578	96.5222	137.653
MtSDR110C8	9.76391	10.3388	10.9916	12.114	9.6466	11.2767	10.4554	11.2441	10.32
MtSDR108E13	519.396	405.555	293.179	309.45	349.116	206.454	511.51	438.431	625.38
MtSDR114C23	334.463	346.936	403.508	504.874	726.162	893.764	536.44	280.431	348.017
MtSDR67E5	6145.57	5273.83	4726.82	4585.33	5059.72	3464.35	5727	4732.05	5580.01
Medtr3g101500.1	379.845	373.448	415.597	387.798	378.431	381.539	361.68	270.113	290.179
MtSDR115E3	71.9485	59.3819	69.6952	73.2532	72.719	98.3408	41.0347	57.8656	55.3177
MtSDR31E2	337.778	310.25	313.697	205.042	222.635	169.169	240.844	284.679	288.077
MtSDR460A1	10.1009	8.58623	9.14065	8.87708	7.89749	9.08757	9.8504	12.4082	11.6943
MtSDR12C3	8.95645	9.30608	8.64004	8.67894	7.79855	8.49618	8.62474	9.78051	9.66145
MtSDR1E2	284.053	273.794	728.434	390.829	316.361	51.304	25.1142	333.076	305.087
MtSDR368C3	12.3698	12.1624	11.085	11.8974	11.5766	11.9449	10.2868	11.3226	10.6658
MtSDR68C2	51.4402	56.253	94.0999	110.368	114.892	136.295	47.8205	47.6866	54.1157
MtSDR93E1	2558.63	1942.29	1401.34	1408.47	1494.71	1750.97	2819.59	3062.8	2737.65
MtSDR460A2	108.266	52.504	25.2344	25.7955	16.871	17.4614	170.731	248.751	254.406
MtSDR460A9	5817.53	4356.25	3519.82	2330.13	2297.33	1576.47	6480.21	6274.41	8023.22
MtSDR114C4	15.0266	13.6642	13.6156	12.2928	12.9242	12.981	16.9186	17.5776	17.3593
MtSDR117E2	175.368	139.979	235.068	317.851	273.138	149.65	589.801	177.471	186.971
MtSDR40C1	11.7536	9.77437	13.4472	15.6883	16.3855	22.731	14.5125	12.6637	14.9065
MtSDR108E18	322.629	387.352	646.95	859.702	889.081	944.501	267.454	289.528	247.664
MtSDR108E15	934.207	1071.79	1240.12	1000.1	674.225	647.754	1233.42	791.22	783.168
MtSDR1E7	147.94	160.004	130.93	118.189	154.33	243.953	72.3079	112.441	106.245
MtSDR110C11	7.08974	7.89697	8.88265	11.3165	9.19689	8.39357	6.17234	8.11283	6.98339
MtSDR93E2	1211.84	1217.33	2024.35	2189.92	2942.45	3587.5	1680.82	1392.23	1329.74
MtSDR108E9	1147.84	1022.03	1399.38	1147.94	1310.96	1118.08	1176.35	867.958	1012.55
MtSDR108E11	976.748	1126.77	1326.02	1363.88	1034.67	737.923	1077.37	847.652	893.619
MtSDR115E4	855.983	964.834	1390.69	1415.11	1377.99	1265.86	1062.82	813.891	760.082
MtSDR50E4	628.771	664.418	846.709	756.447	821.813	896.398	449.264	593.985	549.55
MtSDR108E25	376.574	268.468	198.052	160.014	148.529	119.657	447.259	352.577	350.433
MtSDR108E2	7.86198	8.89627	7.22164	7.24834	8.1688	7.47186	8.37023	9.25549	7.69318
MtSDR117E5	66.7885	318.108	766.272	393.087	268.678	231.888	170.602	67.07	60.6324
MtSDR31E1	432.532	336.664	347.086	454.1	457.465	460.233	464.196	453.921	456.143
MtSDR114C25	194.351	127.857	91.6665	77.9571	113.389	81.4852	245.437	130.229	145.977
MtSDR108E1	13.7647	18.0697	19.9138	15.2748	18.7378	19.9986	16.8689	21.0343	16.7951
MtSDR110C17	760.935	756.611	868.739	598.639	587.171	403.037	866.854	550.683	558.544
MtSDR114C13	77.7104	82.4706	132.283	95.6877	109.035	129.178	128.917	98.1401	96.0588
MtSDR114C20	7.68125	8.07197	7.64906	7.65049	7.18571	7.11397	7.30932	7.48425	7.13178
MtSDR67E1	7.79387	8.94575	8.27326	8.57186	8.95878	8.19106	8.58987	9.11348	8.37465
MtSDR65C5	76.5339	110.542	108.997	86.1891	78.9823	73.7623	53.7127	67.7196	63.2672
MtSDR110C14	87.2806	63.3142	53.2625	51.6139	48.069	46.0359	97.3268	72.8326	76.382
MtSDR110C10	518.6	451.619	239.03	147.342	155.066	140.518	411.542	325.118	329.947
MtSDR2E1	5007.9	4435.37	3875.09	4428.39	4684.38	3185.38	3245.33	4314.55	4946.81
MtSDR108E5	4461.02	4457.01	5485.87	4880.81	5266.66	4262.61	4171.29	3058.49	3339.63
MtSDR6E3	578.526	519.674	874.093	191.344	219.762	119.473	106.011	366.39	369.655
MtSDR110C12	8.8081	104.568	258.231	362.293	255.992	378.137	8.55809	6.92761	8.77441
MtSDR4E1	1376.85	1165.72	1029.47	982.146	977.484	802.71	1402.48	1358.53	1382.66
MtSDR358U1	1098.69	1659.73	2284.64	2169.71	2134.93	2441.4	830.869	1033.12	1254.37
MtSDR7C1	104.165	141.005	127.604	121.963	185.807	163.146	117.23	116.44	95.696
MtSDR119C3	7.6803	10.3653	54.8719	48.9088	51.4559	57.0113	8.16136	8.7133	8.2588
MtSDR460A12	491.44	510.188	1409.55	597.171	756.563	905.177	248.047	456.04	370.45
MtSDR65C11	7.65864	7.79386	7.19611	7.72167	8.34206	8.84988	6.78864	7.4683	7.14855
MtSDR65C9	27.6229	30.8479	45.5687	19.9	34.8571	26.4831	34.0349	27.0702	30.0652
MtSDR132C3	92.063	70.3056	55.6558	32.2591	36.948	24.3475	35.7438	58.8805	56.6533
MtSDR65C7	121.327	188.088	207.147	145.221	156.87	170.601	68.6546	214.479	319.655
MtSDR1E1	2162.7	2146.79	2152.57	1808.71	1961.19	1881.19	1953.8	1682.98	1743.43
MtSDR110C4	691.164	1128.03	911.6	226.027	128.89	40.692	394.51	341.945	513.995
Medtr6g088500.1	109.928	289.746	409.648	339.477	376.949	479.454	83.1394	69.5264	65.0282
MtSDR87D1	1021.54	971.441	972.938	640.842	511.974	370.396	852.813	834.708	821.763
MtSDR369C1	764.483	691.457	610.594	609.922	602.843	519.264	776.435	784.789	746.615
MtSDR114C1	187.246	203.461	302.36	380.245	449.178	517.125	214.758	215.802	201.95
MtSDR65C3	358.758	312.815	337.09	345.533	347.413	324.507	312.031	368.964	344.325
MtSDR7C9	46.5842	42.0109	63.5084	61.6238	70.5582	51.3629	60.6552	52.6694	60.8537
MtSDR7C6	333.509	314.801	405.461	461.768	429.72	417.356	433.05	369.164	384.094
MtSDR108E16	10.5309	9.86967	11.603	9.53051	9.90622	9.94884	10.0558	9.99385	9.56167
MtSDR65C4	380.366	303.158	167.94	236.346	216.407	121.423	481.626	375.336	282.498
Medtr4g086410.1	490.358	485.801	544.076	582.89	544.95	485.497	454.414	317.358	325.652
MtSDR52E1	1093.86	1015.33	968.728	1178.85	1179.48	1110.57	955.644	921.014	912.772
MtSDR357C1	7.29675	8.56075	7.05224	8.0566	7.35891	8.35866	6.92406	7.11083	7.73831
MtSDR12C1	272.752	229.383	105.77	55.7044	59.4076	33.521	180.133	303.151	296.061
MtSDR57C3	13.9275	129.001	302.532	509.057	625.788	817.375	14.2982	13.0749	14.8672
MtSDR108E6	2190.32	2128.42	2987.25	3850.26	3929.56	4099.87	2106.18	1765.73	2180.47
MtSDR108E4	7.8719	8.27548	8.25431	8.07226	8.13895	7.75511	8.28901	8.38723	7.67501
MtSDR12C2	1119.86	2650.94	2069.67	1014.33	748.666	549.557	648.505	950.187	920.733
MtSDR7C10	120.218	127.295	155.66	166.831	167.176	198.762	145.122	107.221	82.0771
MtSDR75U1	10.1815	9.31049	8.20655	8.66047	9.60186	8.95004	9.57826	7.798	8.02199
MtSDR67E2	7.55199	7.52478	7.06522	7.2028	8.03876	7.91261	8.59046	7.13156	7.48797
MtSDR50E6	173.591	188.098	294.668	312.912	317.617	347.419	157.335	183.86	179.667
MtSDR7C8	16.3941	13.5649	13.1845	13.3822	13.688	14.44	14.4291	15.7652	15.4722
MtSDR108E3	456.271	476.065	743.592	1029.83	1129.55	1258.18	464.302	471.334	452.046
MtSDR1E5	348.949	585.026	721.096	520.903	487.769	444.811	323.468	306.461	286.58
MtSDR65C1	81.876	106.098	121.226	60.1664	88.6398	86.1331	99.4109	42.1376	43.98
MtSDR108E26	185.798	340.892	461.915	256.948	222.175	134.431	257.735	171.682	208.395
MtSDR117E4	12.0624	11.364	15.5062	12.9572	14.9973	9.57103	21.8441	16.8697	13.2614
MtSDR114C22	9.60884	9.7527	9.88371	9.51727	12.2395	15.7354	11.4652	9.83482	11.2665
MtSDR83U2	12.2675	11.821	10.1706	16.7821	10.8553	11.5978	11.7209	13.1167	10.7077
MtSDR108E10	1651.27	2005.89	2271.19	2238.84	1656.87	1134.65	1840.97	1610.1	1496.4
MtSDR7C4	882.041	819.238	542.223	336.018	329.581	180.178	1214.35	971.777	1087.69
MtSDR108E17	811.021	783.444	1153.46	1415.8	1457.6	1562.04	797.766	727.614	706.24
MtSDR42E1	1635.79	1576.69	1273.89	1252.41	1201.03	1001.58	1736.97	1436.93	1497.26
MtSDR68C3	1079.4	991.201	848.654	750.153	730.693	664.529	981.093	2043.03	1577.85
MtSDR25C1	3016.59	2959.62	3120.23	2933.37	2901.06	2701.74	2632.53	3093.88	2963.51
MtSDR110C2	437.526	360.01	228.813	232.599	213.926	156.847	338.721	409.721	401.115
MtSDR114C15	3121.52	2289.84	821.988	189.663	144.035	51.8582	2512.23	2655.31	2842.48
