# Supplementary material for: Genome-Wide Identification and Characterization of Short-Chain Dehydrogenase/Reductase (SDR) Gene Family in Medicago truncatula
Source: Int J Mol Sci. 2021 Aug 31;22(17):9498. doi: 10.3390/ijms22179498 (PMC8430790; doi:10.3390/ijms22179498)
Supplement: Supplementary file 1 [file ijms-22-09498-s001.zip › Table S7.xlsx]

## Sheet: Sheet1
Table S7 Sequences of primers used in qRT-PCR.
Gene Name	Forward primer sequence (5′ → 3′)	Reverse primer sequence (5′ → 3′)
MtSDR7C6	CACAACTGAGGGCTACGATAAG	GAAGATACGGGACTGCTTTCA
MtSDR65C8	TCAACTTGCACATCCTCTTCT	CCTTTGGTGGCTGCATAAAC
MtSDR108E3	GACCCAACCGATCCACAAA	GGCTGAAATGGAGGATGTAAGA
MtSDR108E18	GGTTCATGGCTCGTTCATCT	GTAGATGCTTCGTCTCGTTCTC
MtSDR110C15	TCAGCAATGCCGGAATACA	ACGAGCAGCGTGCTTAAT
MtSDR132C3	GCTCGTCGTGTAGATCGTTTA	GCCTTCTGCACATACTTCTCT
MtActin	CCCACTGGATGTCTGTAGGTT	AGAATTAAGTAGCAGCGCAAA
